# Supplementary material for: The ER membrane complex (EMC) can functionally replace the Oxa1 insertase in mitochondria
Source: PLoS Biol. 2022 Mar 1;20(3):e3001380. doi: 10.1371/journal.pbio.3001380 (PMC8887752; doi:10.1371/journal.pbio.3001380)
Supplement: S2 Data — Listed are the hits that were obtained by the Blast search. A total of 460 unique homologs that had a minimum of 25% identity and an e-value of less than 1e-10 were chosen for further analysis. (TXT) [file pbio.3001380.s005.txt]

Alb3_At	AAT_NP_180446.1	100.0	462	0	0	1	462	1	462	1.0e-226	790.4	100.0
Alb3_At	AMA_XP_009402322.1	73.6	397	90	4	1	396	1	383	2.1e-155	553.5	85.7
Alb3_At	AAC_XP_020108118.1	73.3	397	91	4	1	396	1	383	4.7e-155	552.4	85.7
Alb3_At	APV_XP_007132077.1	73.6	397	82	6	1	397	1	374	2.3e-154	550.1	85.9
Alb3_At	AZM_NP_001150593.1	75.6	361	77	4	39	396	32	384	1.8e-146	523.9	77.5
Alb3_At	ASB_XP_021312953.1	80.3	335	59	3	65	394	51	383	4.0e-146	522.7	71.4
Alb3_At	AOS_XP_015640568.1	75.2	343	72	2	65	394	49	391	3.2e-140	503.1	71.4
Alb3_At	ASM_XP_002982453.1	74.5	306	74	3	79	382	3	306	2.3e-125	453.8	65.8
Alb3_At	APP_XP_001775950.1	73.3	311	81	2	76	385	1	310	4.3e-124	449.5	67.1
Alb3_At	AMC_XP_002501704.1	54.8	312	129	5	50	354	52	358	3.6e-91	340.1	66.0
Alb3_At	ACS_XP_005648040.1	58.7	288	103	5	78	354	6	288	1.4e-90	338.2	60.0
Alb3_At	AOL_XP_001416922.1	62.5	248	91	2	108	354	9	255	4.4e-89	333.2	53.5
Alb3_At	AOT_XP_003078133.2	59.4	261	103	3	96	355	37	295	4.6e-86	323.2	56.3
Alb3_At	AVC_05658	50.7	335	150	7	63	396	31	351	5.3e-82	309.7	72.3
Alb3_At	ACR_XP_001696646.1	53.1	311	136	6	59	364	63	368	9.0e-82	308.9	66.2
Alb3_At	ACV_XP_005846055.1	63.4	232	79	2	124	354	108	334	1.2e-81	308.5	50.0
Alb3_At	ABP_XP_007511273.1	49.2	329	156	6	60	382	100	423	4.9e-80	303.1	69.9
Alb3_At	ACP_08768	53.2	248	100	3	107	354	86	317	9.6e-68	262.3	53.7
Alb3_At	ACM_XP_005539121.1	50.2	253	120	3	107	359	185	431	1.3e-67	261.9	54.8
Alb3_At	AGS_XP_005706161.1	38.6	383	202	9	7	381	38	395	2.1e-62	244.6	81.2
Alb3_At	APPU_05303	44.0	284	147	6	84	362	85	361	1.6e-59	235.0	60.4
Alb3_At	STPS_XP_002290516.1	45.7	265	139	4	91	353	90	351	3.1e-58	230.7	56.9
Alb3_At	SBN_17334	46.8	248	126	3	111	354	1	246	5.3e-58	229.9	52.8
Alb3_At	SPT_XP_002178077.1	40.5	326	183	7	66	384	48	369	1.5e-57	228.4	69.0
Alb3_At	SES_09428	48.5	231	113	2	127	353	123	351	7.2e-55	219.5	49.1
Alb3_At	HEH_XP_005756386.1	42.0	293	146	5	111	390	91	372	9.4e-55	219.2	60.6
Alb3_At	ACC_XP_005715700.1	52.2	186	83	3	169	353	1	181	1.9e-52	211.5	40.0
Alb3_At	SAA_XP_009037410.1	45.9	220	110	3	139	354	5	219	4.8e-51	206.8	46.8
Alb3_At	SNG_XP_005855715.1	41.9	236	134	2	112	346	109	342	4.5e-49	200.3	50.9
Alb3_At	SVB_CEL98483.1	38.8	286	160	7	83	360	87	365	1.2e-46	192.2	60.2
Alb3_At	HGT_XP_005821456.1	39.7	239	132	3	72	306	82	312	2.2e-40	171.4	50.9
Alb3_At	SCV_00908	38.6	207	119	3	140	343	151	352	1.1e-34	152.5	44.2
Alb4_At	AAT_NP_173858.5	100.0	499	0	0	1	499	1	499	7.1e-250	867.5	100.0
Alb4_At	APV_XP_007163702.1	66.3	412	110	6	11	407	10	407	9.2e-141	505.0	79.6
Alb4_At	AMA_XP_018681219.1	65.5	397	114	6	22	405	30	416	4.0e-136	489.6	77.0
Alb4_At	ASB_XP_021306543.1	68.4	364	108	4	45	408	47	403	8.4e-134	481.9	72.9
Alb4_At	AZM_XP_008664855.1	64.0	400	136	3	9	408	4	395	1.9e-133	480.7	80.2
Alb4_At	AAC_XP_020097560.1	71.4	343	89	3	62	404	80	413	2.4e-133	480.3	68.7
Alb4_At	AOS_XP_015631158.1	68.6	347	102	3	63	408	67	407	3.2e-125	453.4	69.3
Alb4_At	ASM_XP_002982453.1	73.3	281	73	2	63	343	5	283	3.9e-115	419.9	56.3
Alb4_At	APP_XP_001775950.1	69.6	289	80	3	63	348	6	289	3.5e-108	396.7	57.3
Alb4_At	ACS_XP_005648040.1	60.9	271	102	4	70	338	20	288	1.3e-86	325.1	53.9
Alb4_At	AMC_XP_002501704.1	56.0	284	116	2	57	338	82	358	3.6e-84	317.0	56.5
Alb4_At	AOL_XP_001416922.1	60.0	255	100	2	92	345	9	262	1.5e-82	311.6	50.9
Alb4_At	AVC_05658	55.2	297	115	5	100	389	81	366	2.6e-82	310.8	58.1
Alb4_At	ACV_XP_005846055.1	53.7	309	128	6	108	408	108	409	1.2e-79	302.0	60.3
Alb4_At	ABP_XP_007511273.1	52.8	284	123	2	66	338	116	399	7.2e-77	292.7	54.7
Alb4_At	AOT_XP_003078133.2	57.7	248	103	2	92	338	48	294	9.4e-77	292.4	49.5
Alb4_At	ACR_XP_001696646.1	49.7	304	141	6	61	355	74	374	7.4e-74	282.7	59.1
Alb4_At	ACP_08768	53.8	247	98	3	92	338	87	317	1.0e-67	262.3	49.5
Alb4_At	ACM_XP_005539121.1	50.6	249	118	2	97	345	190	433	1.7e-65	255.0	49.9
Alb4_At	AGS_XP_005706161.1	39.1	358	189	8	26	365	54	400	4.0e-59	233.8	68.1
Alb4_At	SBN_17334	48.2	245	125	2	96	338	2	246	6.8e-59	233.0	48.7
Alb4_At	APPU_05303	43.4	286	155	4	61	345	80	359	4.8e-57	226.9	57.1
Alb4_At	SPT_XP_002178077.1	37.5	333	189	6	39	369	52	367	1.3e-54	218.8	66.3
Alb4_At	SES_09428	47.2	231	116	2	111	337	123	351	2.8e-52	211.1	45.5
Alb4_At	HEH_XP_005756386.1	52.6	209	93	4	124	331	114	317	2.3e-51	208.0	41.7
Alb4_At	STPS_XP_002290516.1	40.4	265	153	4	75	337	90	351	3.0e-51	207.6	52.7
Alb4_At	SAA_XP_009037410.1	48.2	220	105	4	123	338	5	219	1.3e-49	202.2	43.3
Alb4_At	SNG_XP_005855715.1	43.2	236	131	2	96	330	109	342	1.1e-48	199.1	47.1
Alb4_At	ACC_XP_005715700.1	48.9	186	89	3	153	337	1	181	5.0e-46	190.3	37.1
Alb4_At	SVB_CEL98483.1	36.5	299	181	6	65	358	87	381	9.5e-45	186.0	58.9
Alb4_At	HGT_XP_005821456.1	40.9	247	131	4	63	304	91	327	4.4e-42	177.2	48.5
Alb4_At	SCV_00908	29.5	325	208	6	68	378	96	413	3.4e-34	151.0	62.3
Alb4_At	SSM_13868	34.6	246	150	3	94	332	191	432	2.4e-32	144.8	47.9
COX18_Sc	OSC_NP_011576.1	100.0	316	0	0	1	316	1	316	9.6e-168	594.0	99.7
COX18_Sc	OSPU_XP_016609229.1	30.8	292	138	12	27	306	65	304	3.6e-13	80.5	88.3
Cox18_Hs	OPP_XP_003818411.1	100.0	334	0	0	1	334	1	334	3.6e-189	665.2	100.0
Cox18_Hs	OHS_NP_001284661.1	100.0	334	0	0	1	334	1	334	3.6e-189	665.2	100.0
Cox18_Hs	OGGG_XP_018880947.1	99.4	334	2	0	1	334	18	351	4.4e-187	658.3	100.0
Cox18_Hs	OPA_NP_001126369.1	96.7	334	11	0	1	334	1	334	2.9e-183	645.6	100.0
Cox18_Hs	OMM_XP_001104459.2	94.0	334	20	0	1	334	1	334	7.7e-176	620.9	100.0
Cox18_Hs	OCJ_XP_008991441.1	91.0	334	30	0	1	334	1	334	3.6e-173	612.1	100.0
Cox18_Hs	OFC_XP_006931130.1	83.6	336	52	1	1	333	1	336	6.4e-154	548.1	99.7
Cox18_Hs	OECA_XP_005608782.1	83.4	337	53	1	1	334	1	337	1.4e-153	547.0	100.0
Cox18_Hs	OOC_XP_008265983.1	81.1	334	63	0	1	334	1	334	4.6e-152	542.0	100.0
Cox18_Hs	OBI_XP_019818464.1	80.4	337	63	1	1	334	1	337	4.4e-147	525.4	100.0
Cox18_Hs	OOA_XP_004009950.1	80.7	337	57	3	1	334	1	332	2.4e-145	519.6	100.0
Cox18_Hs	OMMU_NP_001156928.1	78.1	334	70	1	1	334	1	331	3.9e-143	512.3	100.0
Cox18_Hs	OCL_XP_539312.4	78.3	346	50	4	1	334	1	333	1.4e-140	503.8	100.0
Cox18_Hs	OMD_XP_007495722.1	67.3	327	103	2	11	334	62	387	3.9e-119	432.6	97.0
Cox18_Hs	OCP_XP_005304211.1	62.1	293	110	1	42	334	32	323	9.6e-102	374.8	87.7
Cox18_Hs	OXL_XP_018106262.1	56.7	321	134	2	19	334	87	407	4.0e-100	369.4	94.6
Cox18_Hs	OSS_XP_014067549.1	56.8	310	126	2	28	331	49	356	1.9e-97	360.5	91.0
Cox18_Hs	OCJAP_XP_015717010.1	59.2	316	118	2	19	334	39	343	9.3e-97	358.2	94.6
Cox18_Hs	OLO_XP_006629817.2	59.5	289	114	2	43	330	59	345	8.7e-95	351.7	86.2
Cox18_Hs	OCC_XP_018919756.1	60.3	282	102	2	54	331	82	357	2.5e-94	350.1	83.2
Cox18_Hs	OIP_XP_017347525.1	54.1	320	135	3	12	331	51	358	1.4e-92	344.4	95.8
Cox18_Hs	OEL_XP_010864809.1	58.4	279	114	1	53	331	84	360	2.6e-91	340.1	83.5
Cox18_Hs	OTG_XP_002192470.2	61.4	277	102	2	59	334	39	311	8.5e-90	335.1	82.6
Cox18_Hs	OON_XP_019202478.1	51.7	300	137	2	31	330	60	351	9.4e-81	305.1	89.8
Cox18_Hs	OOL_XP_020557366.1	53.1	277	122	2	54	330	1	269	1.2e-80	304.7	82.9
Cox18_Hs	OCS_XP_008325013.1	48.9	307	149	2	24	330	33	331	7.9e-80	302.0	91.9
Cox18_Hs	ONF_XP_015808279.1	50.5	283	132	2	51	333	48	322	8.8e-79	298.5	84.7
Cox18_Hs	OAC_XP_016850173.1	62.9	205	73	1	126	330	6	207	2.3e-71	273.9	61.4
Cox18_Hs	OTC_XP_967706.1	42.9	280	158	2	52	329	56	335	3.0e-63	246.9	83.2
Cox18_Hs	OAA_XP_001653719.2	42.0	283	155	3	53	329	46	325	5.0e-58	229.6	82.9
Cox18_Hs	ODS_XP_016031122.1	40.4	287	159	4	42	319	43	326	4.7e-56	223.0	83.2
Cox18_Hs	ODY_XP_002093362.1	41.0	273	152	3	53	319	57	326	1.0e-55	221.9	79.9
Cox18_Hs	OAG_XP_001688695.1	40.6	283	159	3	53	329	51	330	1.0e-55	221.9	82.9
Cox18_Hs	ODME_NP_648286.1	40.1	287	160	4	42	319	43	326	1.4e-55	221.5	83.2
Cox18_Hs	ODP_XP_001354164.1	38.1	281	169	3	53	329	57	336	2.6e-54	217.2	82.9
Cox18_Hs	ODB_XP_017843012.1	38.7	274	165	2	53	323	55	328	7.5e-54	215.7	81.1
Cox18_Hs	ODMI_XP_017137516.1	38.5	275	164	3	53	323	57	330	4.8e-53	213.0	81.1
Cox18_Hs	OAQ_XP_011408032.1	41.6	267	154	2	64	329	30	295	9.1e-52	208.8	79.6
Cox18_Hs	OTA_XP_002107842.1	35.4	271	167	1	59	329	49	311	7.0e-44	182.6	81.1
Cox18_Hs	ONV_XP_016839802.1	32.1	293	197	2	33	323	95	387	1.4e-39	168.3	87.1
Cox18_Hs	OAM_XP_001120913.1	33.2	289	191	2	48	334	56	344	8.9e-39	165.6	85.9
Cox18_Hs	OCI_XP_002119790.1	34.8	276	171	4	53	323	69	340	1.1e-36	158.7	81.1
Cox18_Hs	OBT_XP_020718476.1	35.3	278	178	2	55	330	126	403	4.1e-36	156.8	82.6
Cox18_Hs	OBM_05784	32.9	249	162	3	64	308	92	339	1.4e-31	141.7	73.4
Cox18_Hs	OCV_XP_022289422.1	32.9	240	156	2	75	309	92	331	5.2e-31	139.8	70.4
Cox18_Hs	OMV_KFH72600.1	33.7	243	157	3	70	309	72	313	7.5e-30	136.0	71.9
Cox18_Hs	OHP_03899	36.0	228	134	4	78	296	3	227	1.1e-25	122.1	65.6
Cox18_Hs	OBD_XP_006681678.1	31.9	257	149	6	62	295	22	275	5.2e-23	113.2	70.1
Cox18_Hs	ORB_02319	31.4	236	151	5	80	304	1	236	2.0e-22	111.3	67.4
Cox18_Hs	OSV_08005	32.5	271	155	7	40	309	40	283	4.4e-22	110.2	80.8
Cox18_Hs	OGP_KXS21357.1	35.2	250	138	8	61	309	222	448	5.8e-22	109.8	74.6
Cox18_Hs	OLC_CDH51810.1	30.9	249	148	5	62	309	107	332	9.9e-22	109.0	74.3
Cox18_Hs	ASM_XP_002960272.1	29.3	256	156	5	57	311	40	271	6.4e-21	106.3	76.3
Cox18_Hs	OUR_06133	30.5	249	149	6	62	309	73	298	6.4e-21	106.3	74.3
Cox18_Hs	OBC_01674	30.9	275	162	8	36	309	40	287	1.4e-20	105.1	82.0
Cox18_Hs	OCCN_KXN73775.1	30.6	252	152	5	62	312	109	338	3.2e-20	104.0	75.1
Cox18_Hs	ORD_EIE80290.1	27.0	274	174	5	36	309	40	287	2.1e-19	101.3	82.0
Cox18_Hs	OSPU_XP_016610845.1	28.7	254	158	8	58	310	150	381	4.6e-19	100.1	75.7
Cox18_Hs	OCO_XP_011270307.1	26.0	365	213	5	10	319	66	428	7.3e-17	92.8	92.8
Cox18_Hs	OPCY_02786	28.3	322	202	10	10	327	50	346	1.6e-16	91.7	95.2
Cox18_Hs	OMB_XP_001745749.1	28.4	257	175	4	68	318	96	349	1.6e-16	91.7	75.1
Cox18_Hs	SES_04282	26.5	268	171	6	58	322	152	396	2.8e-16	90.9	79.3
Cox18_Hs	SSP_XP_012203787.1	26.0	289	183	8	27	313	55	314	6.2e-16	89.7	85.9
Cox18_Hs	OUM_XP_011388740.1	26.3	266	168	6	74	334	229	471	1.4e-15	88.6	78.1
Cox18_Hs	OHV_03854	33.0	185	111	6	64	242	64	241	2.0e-14	84.7	53.6
Cox18_Hs	AGS_XP_005707293.1	25.1	259	153	7	64	303	11	247	8.4e-13	79.3	71.9
Cox18_Hs	OTT_XP_003661849.1	26.3	247	152	4	63	305	224	444	1.2e-11	75.5	72.8
Cox18_Hs	OAF_XP_750437.1	25.9	266	162	5	66	297	40	304	1.6e-11	75.1	69.5
DUF106_Mj	GCF_000091665.1_WP_010869981.1	100.0	84	0	0	115	198	115	198	2.9e-43	181.4	42.4
DUF106_Mj	GCF_000025525.1_WP_012981321.1	97.6	83	2	0	116	198	116	198	5.5e-42	177.2	41.9
DUF106_Mj	GCF_000024625.1_WP_012819618.1	91.7	84	7	0	115	198	115	198	1.8e-40	172.2	42.4
DUF106_Mj	GCF_000739065.1_WP_048202332.1	91.7	84	7	0	115	198	115	198	8.8e-40	169.9	42.4
DUF106_Mj	GCF_000023985.1_WP_015791227.1	90.5	84	8	0	115	198	115	198	1.3e-38	166.0	42.4
DUF106_Mj	GCF_000214415.1_WP_013799037.1	77.1	83	19	0	116	198	116	198	1.0e-32	146.4	41.9
DUF106_Mj	GCF_000179575.2_WP_013866851.1	73.5	83	22	0	116	198	116	198	1.3e-30	139.4	41.9
DUF106_Mj	GCF_000017165.1_WP_011972165.1	67.5	83	27	0	116	198	116	198	1.1e-29	136.3	41.9
DUF106_Mj	GCF_000018485.1_WP_012194356.1	67.5	83	27	0	116	198	116	198	1.4e-29	136.0	41.9
DUF106_Mj	GCF_000016125.1_WP_011868331.1	67.5	83	27	0	116	198	116	198	1.8e-29	135.6	41.9
DUF106_Mj	GCF_000092305.1_WP_013100026.1	70.7	82	23	1	117	198	113	193	4.1e-29	134.4	41.4
DUF106_Mj	GCF_000011585.1_WP_011170974.1	65.1	83	29	0	116	198	116	198	9.1e-29	133.3	41.9
DUF106_Mj	GCF_000017225.1_WP_011976691.1	66.3	83	28	0	116	198	116	198	9.1e-29	133.3	41.9
DUF106_Mj	GCF_000017185.1_WP_011973838.1	71.1	83	24	0	116	198	116	198	5.9e-28	130.6	41.9
DUF106_Mj	GCF_000006175.1_WP_048187467.1	63.9	83	30	0	116	198	116	198	1.3e-27	129.4	41.9
EMC3	OSC_NP_012715.3	100.0	253	0	0	1	253	1	253	2.2e-138	496.1	99.6
EMC3	OZT_XP_003856612.1	40.1	257	135	6	4	252	12	257	8.8e-47	191.8	98.0
EMC3	ONC_XP_965159.1	42.6	251	133	5	4	250	12	255	1.4e-44	184.5	97.2
EMC3	OTT_XP_003659602.1	41.5	253	135	5	4	250	13	258	7.7e-43	178.7	97.2
EMC3	OAF_XP_747337.1	37.6	258	150	3	1	252	10	262	3.6e-40	169.9	99.2
EMC3	OMV_KFH64767.1	37.6	263	147	5	1	252	13	269	8.0e-40	168.7	99.2
EMC3	OLP_05553	39.4	259	143	6	1	252	1	252	1.0e-39	168.3	99.2
EMC3	OBM_14248	39.1	256	145	4	1	252	10	258	5.2e-39	166.0	99.2
EMC3	OCR_PIA15313.1	40.5	259	139	7	1	252	12	262	5.2e-39	166.0	99.2
EMC3	OPC_XP_018144780.1	38.8	255	138	5	4	250	12	256	5.2e-39	166.0	97.2
EMC3	OMO_XP_003713433.1	39.7	252	142	6	4	251	13	258	8.8e-39	165.2	97.6
EMC3	ORB_05269	36.8	261	154	4	1	252	13	271	1.2e-38	164.9	99.2
EMC3	OMP_01559	38.6	259	144	6	1	252	13	263	1.2e-38	164.9	99.2
EMC3	OSP_NP_595876.1	37.3	260	149	5	1	252	4	257	4.4e-38	162.9	99.2
EMC3	ORD_EIE81168.1	38.4	258	149	6	1	252	7	260	4.4e-38	162.9	99.2
EMC3	OHV_03875	38.2	262	148	6	1	252	7	264	5.7e-38	162.5	99.2
EMC3	OGP_KXS12160.1	36.4	258	154	3	1	253	1	253	4.1e-36	156.4	99.6
EMC3	OPCY_00204	37.4	257	148	6	1	252	3	251	5.3e-36	156.0	99.2
EMC3	OUM_XP_011389384.1	36.7	267	149	6	1	252	7	268	3.5e-35	153.3	99.2
EMC3	OSPU_XP_016607673.1	37.0	262	148	5	1	252	8	262	7.7e-35	152.1	99.2
EMC3	OLC_CDH51087.1	35.8	260	153	5	1	252	6	259	2.9e-34	150.2	99.2
EMC3	OFG_XP_011324160.1	36.4	236	138	5	19	249	1	229	1.9e-33	147.5	90.9
EMC3	OPE2_02018	35.6	253	151	6	1	252	1	242	2.5e-33	147.1	99.2
EMC3	OHP_04759	39.8	261	139	7	1	252	7	258	1.2e-32	144.8	99.2
EMC3	OBD_XP_006679877.1	36.0	258	145	7	3	252	13	258	1.6e-32	144.4	98.4
EMC3	OSV_01014	35.1	265	152	7	1	252	1	258	1.5e-30	137.9	99.2
EMC3	OOC1A_15211	38.7	194	109	4	1	194	11	194	5.7e-30	136.0	76.4
EMC3	AAC_XP_020109865.1	33.3	252	143	5	1	247	5	236	4.8e-29	132.9	97.2
EMC3	OCNG_XP_012050477.1	34.3	265	155	8	1	252	9	267	1.1e-28	131.7	99.2
EMC3	AOS_XP_015651211.1	33.7	252	142	5	1	245	5	238	1.4e-28	131.3	96.5
EMC3	OCNNJ_XP_571343.1	34.3	265	155	8	1	252	9	267	1.8e-28	131.0	99.2
EMC3	OCNNB_XP_774792.1	34.3	265	155	8	1	252	9	267	1.8e-28	131.0	99.2
EMC3	AAT_NP_192996.1	33.3	252	143	5	1	247	5	236	2.4e-28	130.6	97.2
EMC3	OUR_09530	38.3	196	113	4	1	194	10	199	5.4e-28	129.4	76.4
EMC3	AZM_NP_001149652.1	35.1	262	144	9	1	253	5	249	9.1e-28	128.6	99.6
EMC3	APV_XP_007146661.1	34.5	252	140	6	1	247	5	236	9.1e-28	128.6	97.2
EMC3	OCG_XP_003194743.1	33.2	265	158	8	1	252	9	267	1.2e-27	128.3	99.2
EMC3	ASB_XP_021308819.1	33.0	261	151	6	1	253	5	249	1.2e-27	128.3	99.6
EMC3	SPB_06679	29.5	254	172	3	3	252	14	264	1.6e-27	127.9	98.4
EMC3	AMA_XP_009404425.1	33.1	254	141	7	1	247	5	236	1.6e-27	127.9	97.2
EMC3	OBC_01852	33.8	263	158	6	1	252	7	264	2.0e-27	127.5	99.2
EMC3	MPP_XP_020428310.1	33.3	252	157	5	1	249	6	249	1.0e-26	125.2	98.0
EMC3	MAC_XP_004339305.1	33.5	251	158	4	1	251	5	246	2.3e-26	124.0	98.8
EMC3	APP_XP_001770854.1	33.9	251	147	7	1	246	5	241	5.0e-26	122.9	96.9
EMC3	OAC_XP_003216751.1	32.4	253	153	7	3	251	8	246	6.5e-26	122.5	98.0
EMC3	SPT_XP_002183488.1	31.2	269	160	9	1	253	4	263	2.8e-24	117.1	99.6
EMC3	AOT_XP_003083674.2	31.3	249	157	7	3	247	8	246	8.0e-24	115.5	96.5
EMC3	STT_XP_001013691.3	32.1	209	125	4	1	200	45	245	1.2e-22	111.7	78.7
EMC3	AOL_XP_001421622.1	31.4	245	151	5	3	247	8	235	1.7e-21	107.8	96.5
EMC3	ACP_11361	28.7	251	161	5	1	249	4	238	1.4e-20	104.8	98.0
EMC3	MDD_XP_642169.1	29.1	258	170	5	1	249	6	259	4.1e-20	103.2	98.0
EMC3	SPS_XP_009513937.1	27.6	257	163	6	1	249	7	248	4.1e-20	103.2	98.0
EMC3	STPS_XP_002295741.1	28.4	285	152	10	1	246	7	278	6.6e-18	95.9	96.9
EMC3	ELP_XP_010702975.1	27.6	257	163	8	1	252	7	245	7.3e-17	92.4	99.2
EMC3	ELI_XP_001469570.1	28.9	194	122	5	1	194	7	184	4.7e-16	89.7	76.4
EMC3	ELD_XP_003865155.1	28.9	194	122	5	1	194	7	184	4.7e-16	89.7	76.4
EMC3	APPU_08133	30.3	201	127	5	1	199	11	200	2.3e-15	87.4	78.3
EMC3	ACC_XP_005711734.1	31.0	200	122	6	3	200	13	198	1.2e-14	85.1	78.0
EMC3	STG_XP_002367931.1	32.3	192	113	5	1	185	4	185	5.7e-14	82.8	72.8
Emc3_Hs	OPP_XP_003808955.1	100.0	261	0	0	1	261	1	261	7.9e-144	514.2	100.0
Emc3_Hs	OHS_NP_060917.1	100.0	261	0	0	1	261	1	261	7.9e-144	514.2	100.0
Emc3_Hs	OMM_XP_014985760.1	100.0	261	0	0	1	261	1	261	7.9e-144	514.2	100.0
Emc3_Hs	OCJ_XP_002758662.1	100.0	261	0	0	1	261	1	261	7.9e-144	514.2	100.0
Emc3_Hs	OECA_XP_001494113.1	100.0	261	0	0	1	261	1	261	7.9e-144	514.2	100.0
Emc3_Hs	OPA_NP_001126375.1	100.0	261	0	0	1	261	1	261	7.9e-144	514.2	100.0
Emc3_Hs	OFC_XP_003982513.1	100.0	261	0	0	1	261	1	261	7.9e-144	514.2	100.0
Emc3_Hs	OCL_XP_533744.1	100.0	261	0	0	1	261	1	261	7.9e-144	514.2	100.0
Emc3_Hs	OOA_XP_004018325.1	100.0	261	0	0	1	261	1	261	7.9e-144	514.2	100.0
Emc3_Hs	OMMU_NP_780310.1	99.6	261	1	0	1	261	1	261	1.8e-143	513.1	100.0
Emc3_Hs	OBI_XP_019840345.1	98.9	261	3	0	1	261	1	261	7.4e-142	507.7	100.0
Emc3_Hs	OOC_XP_008248152.1	98.1	261	5	0	1	261	1	261	1.3e-141	506.9	100.0
Emc3_Hs	OMD_XP_001365489.1	98.1	261	5	0	1	261	1	261	2.8e-141	505.8	100.0
Emc3_Hs	OGG_NP_001185541.1	96.9	261	8	0	1	261	1	261	5.3e-140	501.5	100.0
Emc3_Hs	OCP_XP_005303576.1	96.6	261	9	0	1	261	52	312	2.0e-139	499.6	100.0
Emc3_Hs	OAC_XP_003217598.1	95.4	261	12	0	1	261	1	261	1.5e-137	493.4	100.0
Emc3_Hs	OCC_XP_018960821.1	90.4	261	25	0	1	261	1	261	5.5e-129	464.9	100.0
Emc3_Hs	OIP_NP_001188243.1	88.9	261	29	0	1	261	1	261	2.7e-128	462.6	100.0
Emc3_Hs	OCS_XP_008318164.1	88.9	261	29	0	1	261	1	261	2.7e-128	462.6	100.0
Emc3_Hs	OOL_XP_011472953.1	88.9	261	29	0	1	261	1	261	8.0e-128	461.1	100.0
Emc3_Hs	OEL_XP_010879865.1	88.9	261	29	0	1	261	1	261	8.0e-128	461.1	100.0
Emc3_Hs	OON_XP_003441496.1	88.5	261	30	0	1	261	1	261	8.0e-128	461.1	100.0
Emc3_Hs	OSS_XP_014022569.1	88.5	261	30	0	1	261	1	261	1.4e-127	460.3	100.0
Emc3_Hs	ONF_XP_015815293.1	88.5	261	30	0	1	261	1	261	1.4e-127	460.3	100.0
Emc3_Hs	OCJAP_XP_015730068.1	97.9	233	5	0	29	261	1	233	4.4e-126	455.3	89.3
Emc3_Hs	OXL_XP_018112325.1	88.5	261	30	0	1	261	1	261	5.4e-124	448.4	100.0
Emc3_Hs	OGGG_XP_018879063.1	100.0	219	0	0	1	219	1	219	2.0e-118	429.9	83.9
Emc3_Hs	OLO_XP_006630741.1	83.5	261	43	0	1	261	1	261	5.4e-116	421.8	100.0
Emc3_Hs	ONV_XP_008216991.1	70.6	238	70	0	5	242	3	240	3.4e-94	349.4	91.2
Emc3_Hs	OBT_XP_003402149.1	71.4	238	68	0	5	242	3	240	5.8e-94	348.6	91.2
Emc3_Hs	OAM_XP_623902.1	71.0	238	69	0	5	242	3	240	9.8e-94	347.8	91.2
Emc3_Hs	OCV_XP_022296656.1	68.4	250	79	0	5	254	3	252	4.9e-93	345.5	95.8
Emc3_Hs	OTC_XP_967770.1	67.6	241	77	1	5	245	4	243	1.2e-88	330.9	92.3
Emc3_Hs	OCI_XP_002128969.2	71.2	240	67	2	1	239	1	239	1.1e-87	327.8	91.6
Emc3_Hs	OTA_XP_002113102.1	66.0	244	77	3	5	243	3	245	3.8e-85	319.3	91.6
Emc3_Hs	OAA_XP_001652133.2	67.2	238	75	2	5	242	3	237	8.4e-85	318.2	91.2
Emc3_Hs	OAG_XP_317608.3	66.9	239	76	2	5	243	3	238	1.4e-84	317.4	91.6
Emc3_Hs	ODY_XP_002088269.1	63.2	239	85	1	5	243	3	238	1.6e-80	303.9	91.6
Emc3_Hs	ODS_XP_002079009.1	63.2	239	85	1	5	243	3	238	1.6e-80	303.9	91.6
Emc3_Hs	ODME_NP_609444.1	63.2	239	85	1	5	243	3	238	1.6e-80	303.9	91.6
Emc3_Hs	ODB_XP_017834979.1	63.2	239	85	1	5	243	3	238	2.1e-80	303.5	91.6
Emc3_Hs	ODMI_XP_017153399.1	63.0	238	85	1	5	242	3	237	8.1e-80	301.6	91.2
Emc3_Hs	ODP_XP_001356059.2	62.6	238	86	1	5	242	3	237	1.8e-79	300.4	91.2
Emc3_Hs	OCB_XP_002634210.1	58.8	233	92	3	5	234	3	234	5.6e-73	278.9	88.1
Emc3_Hs	OCE_NP_502575.1	58.4	233	93	3	5	234	3	234	2.8e-72	276.6	88.1
Emc3_Hs	OAQ_XP_003385683.1	59.7	243	92	3	5	242	3	244	3.1e-71	273.1	91.2
Emc3_Hs	OMB_XP_001750954.1	53.6	237	105	2	1	234	1	235	2.0e-62	243.8	89.7
Emc3_Hs	OCO_XP_004364326.2	48.6	245	117	4	6	242	8	251	5.8e-54	215.7	90.8
Emc3_Hs	OSM_XP_018650807.1	62.5	168	61	2	76	242	2	168	3.8e-53	213.0	64.0
Emc3_Hs	ASM_XP_002981854.1	45.5	242	129	2	5	243	4	245	4.2e-52	209.5	91.6
Emc3_Hs	OBM_14248	45.6	248	126	5	6	244	10	257	1.0e-50	204.9	91.6
Emc3_Hs	MAC_XP_004339305.1	44.2	242	130	2	5	242	4	244	9.6e-49	198.4	91.2
Emc3_Hs	AMC_XP_002501427.1	44.8	230	120	3	6	234	4	227	1.6e-48	197.6	87.7
Emc3_Hs	OMV_KFH64767.1	44.1	256	126	6	6	244	13	268	4.8e-48	196.1	91.6
Emc3_Hs	APP_XP_001771492.1	41.6	238	136	2	5	239	4	241	2.4e-47	193.7	90.0
Emc3_Hs	AAT_NP_192996.1	42.6	237	129	3	5	239	4	235	3.1e-47	193.4	90.0
Emc3_Hs	ORD_EIE81168.1	42.3	253	132	5	6	244	7	259	6.9e-47	192.2	91.6
Emc3_Hs	APV_XP_007146661.1	42.7	241	131	3	5	243	4	239	1.2e-46	191.4	91.6
Emc3_Hs	AAC_XP_020109865.1	41.2	245	134	4	5	244	4	243	1.0e-45	188.3	92.0
Emc3_Hs	AMA_XP_009404425.1	41.4	237	132	3	5	239	4	235	1.3e-45	188.0	90.0
Emc3_Hs	ASB_XP_021308819.1	40.5	262	132	5	5	257	4	250	2.2e-45	187.2	96.9
Emc3_Hs	AZM_NP_001149652.1	39.7	262	134	5	5	257	4	250	8.5e-45	185.3	96.9
Emc3_Hs	OLC_CDH51087.1	43.9	262	125	7	1	244	1	258	8.5e-45	185.3	93.5
Emc3_Hs	AOS_XP_015651211.1	42.5	252	125	6	5	244	4	247	1.1e-44	184.9	92.0
Emc3_Hs	OSPU_XP_016607673.1	43.9	253	127	6	5	242	7	259	1.4e-44	184.5	91.2
Emc3_Hs	OBD_XP_006679877.1	42.5	247	134	5	6	244	11	257	4.2e-44	183.0	91.6
Emc3_Hs	SPS_XP_009513937.1	42.9	247	136	3	5	246	6	252	1.6e-43	181.0	92.7
Emc3_Hs	ORB_05269	40.4	265	133	6	2	244	9	270	3.6e-43	179.9	93.1
Emc3_Hs	SES_11950	40.1	242	144	1	1	242	1	241	4.6e-43	179.5	92.7
Emc3_Hs	OHV_03875	41.5	258	133	7	5	244	6	263	6.1e-43	179.1	92.0
Emc3_Hs	OLP_05553	42.2	251	133	5	6	244	1	251	1.0e-42	178.3	91.6
Emc3_Hs	ABP_XP_007513874.1	39.2	263	146	4	6	260	26	282	2.3e-42	177.2	97.7
Emc3_Hs	OZT_XP_003856612.1	42.2	256	136	6	1	244	1	256	5.1e-42	176.0	93.5
Emc3_Hs	ACP_11361	43.3	240	130	5	5	242	3	238	5.1e-42	176.0	91.2
Emc3_Hs	OGP_KXS12160.1	42.2	256	126	5	6	244	1	251	6.7e-42	175.6	91.6
Emc3_Hs	OPCY_00204	39.9	248	140	5	6	244	3	250	8.7e-42	175.3	91.6
Emc3_Hs	ENG_XP_002675854.1	41.2	250	134	4	6	244	11	258	2.5e-41	173.7	91.6
Emc3_Hs	SBN_11008	39.9	238	135	4	5	239	46	278	1.8e-39	167.5	90.0
Emc3_Hs	SAA_XP_009033193.1	43.0	242	131	4	6	242	9	248	2.6e-38	163.7	90.8
Emc3_Hs	MPP_XP_020428310.1	39.5	248	139	5	6	244	6	251	7.7e-38	162.2	91.6
Emc3_Hs	ONC_XP_965159.1	39.4	246	134	6	9	242	12	254	1.0e-37	161.8	89.7
Emc3_Hs	OPE2_02018	38.7	243	143	4	6	244	1	241	1.3e-37	161.4	91.6
Emc3_Hs	OAF_XP_747337.1	39.2	250	139	6	6	242	10	259	8.5e-37	158.7	90.8
Emc3_Hs	OHP_04759	39.7	252	140	5	5	244	6	257	1.4e-36	157.9	92.0
Emc3_Hs	SPB_06679	38.5	252	142	4	6	244	12	263	2.5e-36	157.1	91.6
Emc3_Hs	AVC_13174	38.8	237	141	3	6	239	7	242	3.2e-36	156.8	89.7
Emc3_Hs	OSV_01014	39.3	257	138	7	6	244	1	257	7.9e-35	152.1	91.6
Emc3_Hs	OFG_XP_011324160.1	40.3	226	125	7	28	243	5	230	1.4e-34	151.4	82.8
Emc3_Hs	OBC_01852	36.7	259	142	4	6	244	7	263	1.8e-34	151.0	91.6
Emc3_Hs	ACS_XP_005652151.1	36.0	253	147	6	1	239	1	252	3.9e-34	149.8	91.6
Emc3_Hs	ETBG_XP_011777758.1	37.2	239	144	3	6	242	5	239	5.1e-34	149.4	90.8
Emc3_Hs	ETBB_XP_822723.1	37.2	239	144	3	6	242	5	239	5.1e-34	149.4	90.8
Emc3_Hs	AOL_XP_001421622.1	36.8	228	137	3	8	234	8	229	9.7e-33	145.2	87.0
Emc3_Hs	OUR_09530	41.8	196	105	4	5	191	9	204	4.8e-32	142.9	71.6
Emc3_Hs	SSP_XP_012201522.1	37.2	247	150	3	5	246	3	249	1.4e-31	141.4	92.7
Emc3_Hs	AOT_XP_003083674.2	37.1	240	136	5	8	235	8	244	3.1e-31	140.2	87.4
Emc3_Hs	MDD_XP_642169.1	33.2	259	156	3	1	242	1	259	2.6e-30	137.1	92.7
Emc3_Hs	OOC1A_15211	39.3	191	111	3	5	191	10	199	3.4e-30	136.7	71.6
Emc3_Hs	HEH_XP_005761911.1	32.5	243	160	1	4	242	8	250	5.9e-30	136.0	91.6
Emc3_Hs	OCNNJ_XP_571343.1	36.1	266	139	7	2	242	5	264	2.9e-29	133.7	92.3
Emc3_Hs	OCNNB_XP_774792.1	36.1	266	139	7	2	242	5	264	2.9e-29	133.7	92.3
Emc3_Hs	OCNG_XP_012050477.1	36.5	266	138	7	2	242	5	264	3.8e-29	133.3	92.3
Emc3_Hs	OCG_XP_003194743.1	36.5	260	146	8	2	242	5	264	4.2e-28	129.8	92.3
Emc3_Hs	SPF_XP_001350313.1	32.5	252	157	4	6	244	4	255	6.1e-27	125.9	91.6
Emc3_Hs	ACR_XP_001695204.1	36.4	250	140	7	6	239	8	254	6.1e-27	125.9	89.7
Emc3_Hs	STT_XP_001013691.3	29.6	294	152	5	5	244	44	336	8.8e-26	122.1	92.0
Emc3_Hs	SPC_XP_016654060.1	32.9	249	155	3	6	242	4	252	8.8e-26	122.1	90.8
Emc3_Hs	STPS_XP_002295741.1	31.7	281	149	7	6	244	7	286	1.2e-22	111.7	91.6
Emc3_Hs	ACC_XP_005711734.1	32.5	243	157	4	5	245	10	247	1.6e-22	111.3	92.3
Emc3_Hs	SPT_XP_002183488.1	34.1	264	143	9	6	244	4	261	3.5e-22	110.2	91.6
Emc3_Hs	SPV_XP_001616386.1	33.5	209	126	3	47	242	11	219	1.5e-20	104.8	75.1
Emc3_Hs	AGS_XP_005702857.1	33.2	202	119	5	54	245	4	199	3.2e-20	103.6	73.6
Emc3_Hs	SNC_XP_003883321.1	34.1	229	120	7	47	244	13	241	4.0e-18	96.7	75.9
Emc3_Hs	SCP_XP_627178.1	29.8	205	121	4	6	187	4	208	2.5e-12	77.4	69.7
GET1_Sc	OSC_NP_011495.1	100.0	235	0	0	1	235	1	235	4.5e-130	468.4	99.6
Get1_Hs	OPP_XP_008975870.1	100.0	174	0	0	1	174	1	174	9.8e-90	334.0	100.0
Get1_Hs	OHS_NP_004618.2	100.0	174	0	0	1	174	1	174	9.8e-90	334.0	100.0
Get1_Hs	OMM_XP_014988360.1	100.0	174	0	0	1	174	1	174	9.8e-90	334.0	100.0
Get1_Hs	OPA_NP_001126525.1	99.4	174	1	0	1	174	1	174	1.3e-89	333.6	100.0
Get1_Hs	OCJ_XP_008984947.1	99.4	174	1	0	1	174	1	174	2.2e-89	332.8	100.0
Get1_Hs	OGGG_XP_004062859.1	99.4	174	1	0	1	174	1	174	4.9e-89	331.6	100.0
Get1_Hs	OFC_XP_023094496.1	97.1	174	5	0	1	174	1	174	6.0e-87	324.7	100.0
Get1_Hs	OBI_XP_019818317.1	96.0	174	7	0	1	174	26	199	3.9e-86	322.0	100.0
Get1_Hs	OOA_XP_004003399.2	95.4	174	8	0	1	174	26	199	5.0e-86	321.6	100.0
Get1_Hs	OOC_NP_001164761.1	95.4	174	8	0	1	174	1	174	2.5e-85	319.3	100.0
Get1_Hs	OMMU_NP_997184.1	93.1	174	12	0	1	174	1	174	6.2e-84	314.7	100.0
Get1_Hs	OTG_XP_002189540.2	82.1	173	31	0	2	174	4	176	2.4e-72	276.2	99.4
Get1_Hs	OCP_XP_005304502.1	82.8	169	29	0	6	174	2	170	7.1e-72	274.6	97.1
Get1_Hs	OCJAP_XP_015738192.1	82.2	169	30	0	6	174	30	198	9.2e-72	274.2	97.1
Get1_Hs	OAC_XP_003219018.1	82.4	165	29	0	10	174	16	180	1.1e-69	267.3	94.8
Get1_Hs	OMD_XP_001371037.1	82.3	164	29	0	11	174	11	174	1.1e-69	267.3	94.3
Get1_Hs	OECA_XP_001492047.4	97.1	140	4	0	35	174	1	140	1.2e-68	263.8	80.5
Get1_Hs	OXL_NP_001089417.1	76.3	169	40	0	6	174	2	170	3.4e-66	255.8	97.1
Get1_Hs	OLO_XP_006627936.1	75.0	168	42	0	6	173	2	169	6.4e-65	251.5	96.6
Get1_Hs	OON_XP_003441661.1	73.5	166	44	0	9	174	5	170	2.1e-63	246.5	95.4
Get1_Hs	OSS_XP_014070247.1	74.5	165	42	0	10	174	6	170	1.0e-62	244.2	94.8
Get1_Hs	OIP_XP_017351869.1	73.8	164	43	0	11	174	8	171	5.1e-62	241.9	94.3
Get1_Hs	OCC_XP_018966940.1	73.2	164	44	0	11	174	7	170	1.1e-61	240.7	94.3
Get1_Hs	ONF_XP_015807457.1	71.5	165	47	0	10	174	2	166	1.6e-60	236.9	94.8
Get1_Hs	OEL_XP_010884393.1	71.5	165	47	0	10	174	23	187	8.1e-60	234.6	94.8
Get1_Hs	OCS_XP_008306685.1	71.0	162	47	0	9	170	5	166	5.3e-59	231.9	93.1
Get1_Hs	OOL_NP_001139466.1	57.8	166	70	0	9	174	5	170	1.5e-45	187.2	95.4
Get1_Hs	OCV_XP_022293678.1	34.5	148	93	1	23	166	12	159	1.5e-18	97.4	82.8
Get1_Hs	OBT_XP_012175399.1	28.2	156	110	2	12	167	3	156	3.7e-12	76.3	89.7
Get1_Hs	OAM_XP_006569198.1	26.9	156	112	2	12	167	3	156	3.1e-11	73.2	89.7
OXA1_Sc	OSC_NP_011081.1	100.0	402	0	0	1	402	1	402	1.3e-201	706.8	99.8
OXA1_Sc	OBM_06174	39.4	231	135	3	107	332	31	261	2.2e-36	157.9	56.1
OXA1_Sc	OUR_06133	35.3	272	161	5	107	367	72	339	1.4e-33	148.7	64.8
OXA1_Sc	OCCN_KXN73775.1	36.2	232	142	3	107	332	108	339	2.3e-33	147.9	56.1
OXA1_Sc	OLC_CDH51810.1	33.1	275	170	6	107	374	106	373	2.3e-33	147.9	66.5
OXA1_Sc	OTA_XP_002111548.1	33.6	238	150	2	107	336	35	272	5.1e-33	146.7	57.1
OXA1_Sc	OMV_KFH72250.1	32.9	286	181	6	109	388	152	432	6.7e-33	146.4	69.5
OXA1_Sc	OBC_01674	36.2	235	137	4	107	332	61	291	3.3e-32	144.1	56.1
OXA1_Sc	OMM_XP_001099660.1	36.3	278	153	8	109	372	121	388	9.7e-32	142.5	65.5
OXA1_Sc	OPA_XP_009247183.1	35.2	273	165	6	107	371	179	447	1.7e-31	141.7	65.8
OXA1_Sc	OPP_XP_003808176.3	34.8	273	166	6	107	371	119	387	4.8e-31	140.2	65.8
OXA1_Sc	OHS_NP_005006.3	34.8	273	166	6	107	371	179	447	6.3e-31	139.8	65.8
OXA1_Sc	OGGG_XP_018865285.1	34.8	273	166	6	107	371	119	387	6.3e-31	139.8	65.8
OXA1_Sc	OSV_08005	31.9	273	176	4	107	374	57	324	6.3e-31	139.8	66.5
OXA1_Sc	OMMU_NP_081212.1	32.1	277	175	4	107	378	114	382	6.3e-31	139.8	67.5
OXA1_Sc	OECA_XP_005603270.2	34.3	274	168	5	107	372	191	460	1.1e-30	139.0	66.0
OXA1_Sc	OAQ_XP_003383873.1	28.7	314	204	4	99	394	113	424	1.4e-30	138.7	73.4
OXA1_Sc	OHV_08098	33.1	272	167	5	107	367	95	362	1.8e-30	138.3	64.8
OXA1_Sc	ONF_XP_015802310.1	33.5	275	168	6	109	377	180	445	1.8e-30	138.3	66.7
OXA1_Sc	OOL_XP_004079879.1	33.5	275	168	7	109	377	179	444	2.4e-30	137.9	66.7
OXA1_Sc	OIP_XP_017327701.1	33.0	276	169	6	107	372	185	454	3.1e-30	137.5	66.0
OXA1_Sc	ORD_EIE80290.1	32.3	279	164	7	109	378	63	325	3.1e-30	137.5	67.0
OXA1_Sc	OPCY_02786	32.5	271	174	6	99	363	92	359	4.1e-30	137.1	65.8
OXA1_Sc	OFC_XP_019688355.2	33.7	276	170	5	107	377	192	459	7.0e-30	136.3	67.2
OXA1_Sc	OOA_XP_012036408.1	36.4	228	140	3	107	329	119	346	9.1e-30	136.0	55.3
OXA1_Sc	OBI_XP_019823944.1	34.9	275	165	7	107	372	119	388	1.5e-29	135.2	66.0
OXA1_Sc	OON_XP_003449430.2	31.8	283	175	8	100	372	174	448	1.5e-29	135.2	67.7
OXA1_Sc	OCL_XP_005623266.1	32.9	280	175	5	107	381	118	389	2.0e-29	134.8	68.2
OXA1_Sc	OAC_XP_003227547.1	33.5	278	164	9	109	377	114	379	5.9e-29	133.3	66.7
OXA1_Sc	OSS_XP_014011636.1	31.2	279	169	7	109	377	113	378	1.0e-28	132.5	66.7
OXA1_Sc	OCP_XP_005314501.1	33.1	278	169	8	107	377	66	333	1.0e-28	132.5	67.2
OXA1_Sc	OMD_XP_007479855.1	32.8	274	172	6	107	372	144	413	1.3e-28	132.1	66.0
OXA1_Sc	OCJAP_XP_015706129.1	32.0	281	173	8	109	376	139	414	1.7e-28	131.7	66.5
OXA1_Sc	OZT_XP_003850197.1	34.6	254	155	6	100	346	113	362	1.9e-27	128.3	61.3
OXA1_Sc	ODB_XP_017840664.1	30.6	284	173	7	99	368	132	405	2.5e-27	127.9	67.0
OXA1_Sc	OXL_XP_018115098.1	31.9	279	167	7	109	377	120	385	3.2e-27	127.5	66.7
OXA1_Sc	OAG_XP_315429.4	30.4	276	166	7	109	368	117	382	4.2e-27	127.1	64.5
OXA1_Sc	OGP_KXS21357.1	31.9	235	155	3	109	338	224	458	5.5e-27	126.7	57.1
OXA1_Sc	OEL_XP_010899007.1	29.5	278	175	5	109	377	148	413	5.5e-27	126.7	66.7
OXA1_Sc	OAA_XP_001652200.1	31.4	283	172	8	99	368	113	386	1.6e-26	125.2	67.0
OXA1_Sc	APP_XP_001782477.1	33.5	239	152	5	109	341	166	403	2.7e-26	124.4	57.8
OXA1_Sc	OSP_NP_596177.1	27.4	307	216	3	102	402	89	394	1.8e-25	121.7	74.7
OXA1_Sc	OTC_XP_968413.1	28.8	274	171	6	109	368	139	402	3.0e-25	120.9	64.5
OXA1_Sc	ONV_XP_008208736.1	32.4	225	144	3	109	327	136	358	3.0e-25	120.9	54.3
OXA1_Sc	OMB_XP_001742405.1	33.8	225	144	3	109	329	8	231	1.1e-24	119.0	54.8
OXA1_Sc	AZM_XP_020400507.1	30.0	230	157	3	109	335	145	373	1.1e-24	119.0	56.3
OXA1_Sc	AMA_XP_009382302.1	30.5	233	157	4	107	336	134	364	1.1e-24	119.0	57.1
OXA1_Sc	OHP_06199	28.8	257	175	4	120	369	2	257	2.0e-24	118.2	62.0
OXA1_Sc	ASB_XP_002468646.1	29.0	231	160	3	109	336	147	376	4.4e-24	117.1	56.6
OXA1_Sc	OCNG_XP_012049784.1	29.9	298	184	8	117	394	26	318	5.7e-24	116.7	69.0
OXA1_Sc	OCS_XP_016887791.1	27.2	302	202	5	109	400	155	448	1.3e-23	115.5	72.5
OXA1_Sc	OAF_XP_747980.1	30.5	321	199	9	99	401	52	366	1.3e-23	115.5	75.2
OXA1_Sc	AOS_XP_015628572.1	28.0	282	183	4	109	371	138	418	3.7e-23	114.0	65.3
OXA1_Sc	OCG_XP_003194299.1	30.6	265	161	7	117	363	135	394	1.1e-22	112.5	61.3
OXA1_Sc	OCNNJ_XP_571212.1	29.9	288	178	8	117	385	134	416	1.4e-22	112.1	66.7
OXA1_Sc	OCNNB_XP_775567.1	29.9	288	178	8	117	385	135	417	1.4e-22	112.1	66.7
OXA1_Sc	AAT_NP_182170.1	28.9	232	160	4	108	335	135	365	4.1e-22	110.5	56.6
OXA1_Sc	HGT_XP_005823454.1	32.3	251	141	9	109	343	29	266	5.3e-22	110.2	58.3
OXA1_Sc	ASM_XP_002967440.1	28.8	264	165	7	100	348	135	390	7.0e-22	109.8	61.8
OXA1_Sc	AAC_XP_020084808.1	28.0	250	172	4	107	353	21	265	1.6e-21	108.6	61.3
OXA1_Sc	OBD_XP_006675818.1	28.8	236	162	3	99	330	179	412	1.6e-21	108.6	57.6
OXA1_Sc	SPT_XP_002177364.1	29.1	223	152	3	117	333	1	223	4.5e-21	107.1	53.8
OXA1_Sc	STPS_XP_002290599.1	32.4	238	136	8	105	327	4	231	5.9e-21	106.7	55.3
OXA1_Sc	ACV_XP_005850884.1	29.2	240	154	4	109	336	159	394	7.7e-21	106.3	56.6
OXA1_Sc	ACS_XP_005651155.1	32.8	229	136	5	129	344	6	229	1.3e-20	105.5	53.6
OXA1_Sc	OMP_06098	29.6	233	159	3	107	334	122	354	3.8e-20	104.0	56.6
OXA1_Sc	OTT_XP_003661849.1	28.4	243	168	5	99	336	215	456	1.1e-19	102.4	59.1
OXA1_Sc	ONC_XP_961714.1	30.9	233	150	5	99	321	122	353	1.1e-19	102.4	55.3
OXA1_Sc	OUM_XP_011388740.1	28.9	242	157	5	106	333	215	455	4.2e-19	100.5	56.6
OXA1_Sc	OCV_XP_022336377.1	26.0	308	205	8	99	396	120	414	7.2e-19	99.8	73.9
OXA1_Sc	OCB_XP_002646541.1	29.0	241	159	6	107	337	68	306	4.7e-18	97.1	57.3
OXA1_Sc	ODS_XP_016031373.1	28.1	278	187	6	99	368	125	397	4.7e-18	97.1	67.0
OXA1_Sc	OFG_XP_011324464.1	31.6	206	135	2	100	300	167	371	4.7e-18	97.1	49.9
OXA1_Sc	OCE_NP_493356.2	27.9	280	189	6	105	375	83	358	1.8e-17	95.1	67.2
OXA1_Sc	ORB_05898	29.3	208	142	2	112	315	121	327	1.8e-17	95.1	50.6
OXA1_Sc	ODME_NP_648417.1	27.3	278	189	6	99	368	125	397	2.6e-16	91.3	67.0
OXA1_Sc	OCI_XP_002129737.1	26.0	296	203	5	106	395	139	424	3.4e-16	90.9	72.0
OXA1_Sc	ODY_XP_002094335.1	27.0	278	190	6	99	368	125	397	7.5e-16	89.7	67.0
OXA1_Sc	ENG_XP_002674062.1	28.8	233	146	7	109	330	153	376	3.1e-14	84.3	55.1
OXA1_Sc	MDD_XP_639906.1	27.1	218	145	5	113	321	134	346	6.5e-12	76.6	51.9
Oxa1_Hs	OHS_NP_005006.3	100.0	435	0	0	1	435	61	495	1.2e-248	863.2	100.0
Oxa1_Hs	OGGG_XP_018865285.1	99.5	435	2	0	1	435	1	435	9.8e-248	860.1	100.0
Oxa1_Hs	OPP_XP_003808176.3	99.3	435	3	0	1	435	1	435	3.7e-247	858.2	100.0
Oxa1_Hs	OPA_XP_009247183.1	98.4	435	7	0	1	435	61	495	4.6e-245	851.3	100.0
Oxa1_Hs	OMM_XP_001099660.1	91.5	437	35	1	1	435	1	437	8.7e-228	793.9	100.0
Oxa1_Hs	OECA_XP_005603270.2	82.8	436	74	1	1	435	73	508	1.9e-206	723.0	100.0
Oxa1_Hs	OFC_XP_019688355.2	83.0	435	73	1	1	434	74	508	7.9e-205	717.6	99.8
Oxa1_Hs	OOA_XP_004010403.1	80.1	437	85	1	1	435	1	437	1.7e-199	699.9	100.0
Oxa1_Hs	OCL_XP_005623266.1	80.3	436	84	2	1	435	1	435	1.1e-193	680.6	100.0
Oxa1_Hs	OBI_XP_019823944.1	77.6	441	93	1	1	435	1	441	2.0e-192	676.4	100.0
Oxa1_Hs	OCJ_XP_009003983.1	77.8	441	73	3	1	435	1	422	1.7e-191	673.3	100.0
Oxa1_Hs	OOC_XP_008267566.1	81.3	411	76	1	1	411	1	410	8.2e-186	654.4	94.5
Oxa1_Hs	OMMU_NP_081212.1	74.0	438	106	3	1	435	1	433	1.0e-175	620.9	100.0
Oxa1_Hs	OMD_XP_007479856.1	60.2	445	161	2	1	435	1	439	1.1e-145	521.2	100.0
Oxa1_Hs	OAC_XP_003227547.1	57.0	391	158	3	48	435	38	421	1.6e-117	427.6	89.2
Oxa1_Hs	OXL_XP_018115098.1	57.9	363	146	3	73	435	73	428	1.2e-115	421.4	83.4
Oxa1_Hs	OCP_XP_005314501.1	58.8	357	134	4	79	435	32	375	2.7e-112	410.2	82.1
Oxa1_Hs	OIP_XP_017327701.1	57.0	363	139	3	80	435	153	505	1.7e-111	407.5	81.8
Oxa1_Hs	OCC_XP_018958767.1	58.9	336	136	2	101	435	107	441	8.7e-111	405.2	77.0
Oxa1_Hs	OOL_XP_004079879.1	55.8	364	151	3	77	435	134	492	4.9e-106	389.4	82.5
Oxa1_Hs	OON_XP_003449430.2	55.2	357	141	4	84	435	152	494	5.4e-105	386.0	80.9
Oxa1_Hs	ONF_XP_015802310.1	54.6	337	151	2	100	435	158	493	7.9e-104	382.1	77.2
Oxa1_Hs	OEL_XP_010899007.1	46.1	414	184	6	53	435	66	471	8.7e-95	352.1	88.0
Oxa1_Hs	OSS_XP_014062482.1	45.8	415	209	4	32	435	60	469	1.5e-94	351.3	92.9
Oxa1_Hs	OCS_XP_016887791.1	49.9	343	167	3	93	434	126	464	1.5e-91	341.3	78.6
Oxa1_Hs	OCJAP_XP_015706129.1	46.9	335	163	4	107	435	125	450	8.7e-79	298.9	75.6
Oxa1_Hs	OAG_XP_315429.4	43.2	322	180	3	86	405	83	403	3.8e-74	283.5	73.6
Oxa1_Hs	ODMI_XP_017138397.1	39.5	357	204	3	61	405	66	422	1.1e-73	282.0	79.3
Oxa1_Hs	ODP_XP_001353642.3	40.7	354	203	4	54	405	74	422	9.4e-73	278.9	80.9
Oxa1_Hs	OTC_XP_968413.1	43.4	302	169	2	108	408	126	426	6.1e-72	276.2	69.2
Oxa1_Hs	OAA_XP_001652200.1	40.9	347	195	5	62	405	68	407	5.1e-71	273.1	79.1
Oxa1_Hs	ODB_XP_017840664.1	37.9	351	215	3	57	405	77	426	7.4e-70	269.2	80.2
Oxa1_Hs	ONV_XP_008208736.1	40.7	344	200	4	65	405	78	420	7.2e-65	252.7	78.4
Oxa1_Hs	ODS_XP_016031373.1	36.9	301	189	1	106	405	118	418	1.0e-58	232.3	69.0
Oxa1_Hs	ODY_XP_002094335.1	36.4	305	193	1	102	405	114	418	1.3e-58	231.9	69.9
Oxa1_Hs	ODME_NP_648417.1	36.9	301	189	1	106	405	118	418	6.5e-58	229.6	69.0
Oxa1_Hs	OSV_08005	41.6	296	168	2	93	383	29	324	5.5e-57	226.5	66.9
Oxa1_Hs	OMV_KFH72250.1	40.9	281	159	3	114	388	145	424	4.0e-55	220.3	63.2
Oxa1_Hs	OHV_08098	40.5	301	171	2	91	383	62	362	4.4e-54	216.9	67.4
Oxa1_Hs	OLC_CDH51810.1	38.8	343	201	4	64	401	48	386	5.7e-54	216.5	77.7
Oxa1_Hs	OAQ_XP_003383807.2	37.7	300	167	3	101	381	112	410	1.7e-53	214.9	64.6
Oxa1_Hs	OMB_XP_001742405.1	45.6	237	126	3	115	350	1	235	3.5e-51	207.2	54.3
Oxa1_Hs	OBC_01674	39.2	283	170	1	91	371	31	313	3.5e-51	207.2	64.6
Oxa1_Hs	OBM_09576	39.7	272	162	1	81	350	104	375	4.5e-51	206.8	62.1
Oxa1_Hs	ORD_EIE80290.1	39.7	282	167	1	102	380	44	325	4.5e-51	206.8	64.1
Oxa1_Hs	OTA_XP_002111548.1	38.0	292	165	4	87	368	3	288	1.3e-50	205.3	64.8
Oxa1_Hs	OCV_XP_022336377.1	34.1	317	200	4	98	408	105	418	2.8e-45	187.6	71.5
Oxa1_Hs	OCCN_KXN73775.1	39.5	299	171	5	63	352	45	342	8.3e-45	186.0	66.7
Oxa1_Hs	OGP_KXS21357.1	44.3	235	128	3	113	345	215	448	1.2e-43	182.2	53.6
Oxa1_Hs	OPCY_02786	34.8	322	204	3	33	350	12	331	7.7e-43	179.5	73.1
Oxa1_Hs	OSPU_XP_016610845.1	36.2	287	172	6	114	394	148	429	7.7e-43	179.5	64.6
Oxa1_Hs	OBT_XP_003398921.1	32.8	326	208	5	86	406	105	424	1.1e-41	175.6	73.8
Oxa1_Hs	OAM_XP_006566384.1	30.9	346	230	6	63	406	78	416	3.2e-41	174.1	79.1
Oxa1_Hs	OMP_06098	32.8	290	183	2	62	339	53	342	8.3e-37	159.5	63.9
Oxa1_Hs	OUM_XP_011388740.1	37.4	243	147	2	113	350	209	451	4.1e-36	157.1	54.7
Oxa1_Hs	AOS_XP_015628572.1	36.7	229	140	3	118	345	135	359	2.3e-34	151.4	52.4
Oxa1_Hs	SSP_XP_012203787.1	33.6	262	168	4	85	345	54	310	2.9e-34	151.0	60.0
Oxa1_Hs	SBN_20344	34.9	232	147	3	117	346	112	341	3.8e-34	150.6	52.9
Oxa1_Hs	AMA_XP_009382302.1	34.9	232	145	3	118	348	133	359	1.1e-33	149.1	53.1
Oxa1_Hs	ACV_XP_005850884.1	36.1	241	146	2	118	355	156	391	1.9e-33	148.3	54.7
Oxa1_Hs	OHP_06199	34.8	267	162	5	132	394	2	260	5.6e-33	146.7	60.5
Oxa1_Hs	OCNG_XP_012049784.1	35.6	236	144	2	117	345	14	248	7.3e-33	146.4	52.6
Oxa1_Hs	OCNNJ_XP_571212.1	33.3	267	160	3	96	345	91	356	1.2e-32	145.6	57.5
Oxa1_Hs	OCNNB_XP_775567.1	33.3	267	160	3	96	345	92	357	1.2e-32	145.6	57.5
Oxa1_Hs	ASB_XP_002468646.1	34.6	234	148	3	118	350	144	373	1.2e-32	145.6	53.6
Oxa1_Hs	AAC_XP_020084808.1	33.2	232	150	3	118	348	20	247	1.8e-31	141.7	53.1
Oxa1_Hs	HGT_XP_005823454.1	36.2	257	142	8	100	346	13	257	3.0e-31	141.0	56.8
Oxa1_Hs	AOL_XP_001418188.1	34.0	253	160	4	95	345	13	260	4.0e-31	140.6	57.7
Oxa1_Hs	AAT_NP_201011.1	28.6	367	226	9	66	427	74	409	5.2e-31	140.2	83.2
Oxa1_Hs	AOT_XP_003079772.2	33.1	266	169	5	84	345	120	380	1.2e-30	139.0	60.2
Oxa1_Hs	OSC_NP_011081.1	34.8	273	166	6	119	387	107	371	2.0e-30	138.3	61.8
Oxa1_Hs	SPB_06392	33.2	268	167	5	82	345	4	263	3.4e-30	137.5	60.7
Oxa1_Hs	OBD_XP_006675818.1	32.1	246	161	3	114	357	180	421	9.8e-30	136.0	56.1
Oxa1_Hs	APV_XP_007146149.1	33.6	229	148	3	118	345	135	360	2.9e-29	134.4	52.4
Oxa1_Hs	ORB_05898	35.6	236	139	6	114	344	112	339	1.4e-28	132.1	53.1
Oxa1_Hs	ENG_XP_002680549.1	35.4	209	132	3	137	345	3	208	3.5e-27	127.5	48.0
Oxa1_Hs	OLP_00080	34.2	222	119	3	112	333	114	308	1.3e-26	125.6	51.0
Oxa1_Hs	ACC_XP_005711735.1	33.6	229	146	3	128	356	122	344	2.3e-26	124.8	52.6
Oxa1_Hs	OSM_XP_018647739.1	38.6	166	102	0	84	249	37	202	3.3e-25	120.9	38.2
Oxa1_Hs	APPU_08141	33.8	213	135	3	132	342	1	209	6.2e-24	116.7	48.5
Oxa1_Hs	MAC_XP_004344684.1	27.6	312	209	7	83	388	25	325	4.0e-23	114.0	70.3
Oxa1_Hs	SBH_XP_012894064.1	29.1	237	164	4	107	343	117	349	1.5e-22	112.1	54.5
Oxa1_Hs	MPP_XP_020427651.1	29.4	265	175	6	84	345	109	364	2.4e-20	104.8	60.2
Oxa1_Hs	OUR_03752	31.2	237	144	7	126	345	61	295	3.2e-20	104.4	50.6
Oxa1_Hs	ONC_XP_961714.1	30.7	228	153	4	124	348	134	359	7.0e-20	103.2	51.7
Oxa1_Hs	HEH_XP_005782932.1	29.9	241	152	6	112	345	68	298	1.5e-17	95.5	53.8
Oxa1_Hs	OMO_XP_003712365.1	28.5	260	171	7	113	359	179	436	1.2e-16	92.4	56.8
Oxa1_Hs	AGS_XP_005703004.1	30.6	157	109	0	127	283	143	299	1.1e-15	89.4	36.1
Oxa1_Hs	OTG_XP_002192470.2	28.6	245	156	7	121	346	43	287	1.8e-15	88.6	52.0
Oxa1_Hs	OCI_XP_009858888.1	25.3	281	166	7	90	364	7	249	3.1e-15	87.8	63.2
Oxa1_Hs	OLO_XP_006629817.2	26.6	319	201	9	56	345	10	324	2.2e-13	81.6	66.7
Oxa1_Hs	SNG_XP_005856156.1	32.5	117	78	1	209	324	2	118	2.9e-13	81.3	26.7
SpoIIIJ_Bs	GCF_000146565.1_WP_044430210.1	100.0	261	0	0	1	261	1	261	1.6e-118	431.8	100.0
SpoIIIJ_Bs	GCF_001719185.1_WP_010886648.1	99.2	261	2	0	1	261	1	261	8.1e-118	429.5	100.0
SpoIIIJ_Bs	GCF_000009045.1_NP_391984.1	99.2	261	2	0	1	261	1	261	8.1e-118	429.5	100.0
SpoIIIJ_Bs	GCF_000227465.1_WP_044059167.1	99.2	261	2	0	1	261	1	261	1.1e-117	429.1	100.0
SpoIIIJ_Bs	GCF_000259365.1_WP_050982297.1	98.9	261	3	0	1	261	1	261	2.4e-117	427.9	100.0
SpoIIIJ_Bs	GCF_000952895.1_WP_003226819.1	99.2	249	2	0	13	261	1	249	2.3e-112	411.4	95.4
SpoIIIJ_Bs	GCF_000227485.1_WP_050809188.1	98.8	249	3	0	13	261	1	249	6.7e-112	409.8	95.4
SpoIIIJ_Bs	GCF_000497485.1_WP_050396630.1	98.8	249	3	0	13	261	1	249	6.7e-112	409.8	95.4
SpoIIIJ_Bs	GCF_001534785.1_WP_050556877.1	98.8	249	3	0	13	261	1	249	8.7e-112	409.5	95.4
SpoIIIJ_Bs	GCF_000165925.1_WP_010790562.1	80.7	249	48	0	13	261	1	249	2.2e-107	394.8	95.4
SpoIIIJ_Bs	GCF_000195515.1_WP_014471334.1	83.9	249	40	0	13	261	1	249	3.5e-105	387.5	95.4
SpoIIIJ_Bs	GCF_000242855.2_WP_007409906.1	83.9	249	40	0	13	261	1	249	4.6e-105	387.1	95.4
SpoIIIJ_Bs	GCF_000262385.1_WP_014722099.1	83.9	249	40	0	13	261	1	249	4.6e-105	387.1	95.4
SpoIIIJ_Bs	GCF_001705195.1_WP_065982832.1	83.9	249	40	0	13	261	1	249	4.6e-105	387.1	95.4
SpoIIIJ_Bs	GCF_000008425.1_WP_011198500.1	74.2	260	67	0	1	260	1	260	7.9e-89	333.2	99.6
SpoIIIJ_Bs	GCF_900093775.1_WP_065894716.1	76.7	266	57	1	1	261	1	266	3.0e-88	331.3	100.0
SpoIIIJ_Bs	GCF_000408885.1_WP_023856798.1	73.3	258	69	0	3	260	1	258	8.7e-88	329.7	98.9
SpoIIIJ_Bs	GCF_000590455.1_WP_007497483.1	63.6	261	94	1	1	261	4	263	1.9e-87	328.6	100.0
SpoIIIJ_Bs	GCF_001704975.1_WP_045210177.1	63.6	261	94	1	1	261	4	263	1.9e-87	328.6	100.0
SpoIIIJ_Bs	GCF_000800825.1_WP_044333180.1	63.2	261	95	1	1	261	4	263	2.5e-87	328.2	100.0
SpoIIIJ_Bs	GCF_001700735.1_WP_017359866.1	63.3	259	94	1	3	261	1	258	4.3e-87	327.4	99.2
SpoIIIJ_Bs	GCF_000017885.4_WP_012011923.1	63.2	261	95	1	1	261	4	263	5.7e-87	327.0	100.0
SpoIIIJ_Bs	GCF_001634265.1_WP_044745146.1	62.5	259	93	1	3	261	1	255	1.5e-84	318.9	99.2
SpoIIIJ_Bs	GCF_001187595.1_WP_009361090.1	61.6	258	94	2	4	261	3	255	3.8e-83	314.3	98.9
SpoIIIJ_Bs	GCF_000242895.2_WP_015596230.1	59.5	259	105	0	3	261	1	259	1.4e-82	312.4	99.2
SpoIIIJ_Bs	GCF_000019045.1_WP_012576330.1	61.6	258	94	2	4	261	3	255	1.9e-82	312.0	98.9
SpoIIIJ_Bs	GCF_001618685.1_WP_063167086.1	59.5	259	100	1	3	261	1	254	3.2e-82	311.2	99.2
SpoIIIJ_Bs	GCF_000724485.1_WP_003347081.1	64.1	259	93	0	3	261	1	259	4.2e-82	310.8	99.2
SpoIIIJ_Bs	GCF_001634285.1_WP_066326992.1	60.2	259	99	1	3	261	1	255	9.4e-82	309.7	99.2
SpoIIIJ_Bs	GCF_000445995.2_WP_020961656.1	59.5	259	100	1	3	261	1	254	1.6e-81	308.9	99.2
SpoIIIJ_Bs	GCF_000023385.1_WP_015865425.1	58.1	260	105	1	2	261	1	256	2.1e-81	308.5	99.6
SpoIIIJ_Bs	GCF_000015745.1_WP_008880830.1	59.5	259	100	1	3	261	1	254	2.7e-81	308.1	99.2
SpoIIIJ_Bs	GCF_000009785.1_WP_011232959.1	59.8	259	99	1	3	261	1	254	4.7e-81	307.4	99.2
SpoIIIJ_Bs	GCF_001592395.1_WP_063193889.1	59.5	259	100	1	3	261	1	254	1.8e-80	305.4	99.2
SpoIIIJ_Bs	GCF_001191625.1_WP_049624132.1	59.6	260	98	3	3	261	1	254	5.1e-80	303.9	99.2
SpoIIIJ_Bs	GCF_000166075.1_WP_013401916.1	57.7	260	106	1	2	261	1	256	8.8e-80	303.1	99.6
SpoIIIJ_Bs	GCF_001028085.1_WP_047819180.1	58.8	260	100	3	3	261	1	254	2.6e-79	301.6	99.2
SpoIIIJ_Bs	GCF_000007845.1_NP_847881.1	59.1	259	102	1	3	261	1	255	1.8e-77	295.4	99.2
SpoIIIJ_Bs	GCF_000008165.1_YP_031576.1	59.1	259	102	1	3	261	1	255	1.8e-77	295.4	99.2
SpoIIIJ_Bs	GCF_000008445.1_WP_000727748.1	59.1	259	102	1	3	261	1	255	1.8e-77	295.4	99.2
SpoIIIJ_Bs	GCF_000008505.1_YP_039476.1	59.1	259	102	1	3	261	1	255	1.8e-77	295.4	99.2
SpoIIIJ_Bs	GCF_000022505.1_WP_000727735.1	58.7	259	103	1	3	261	1	255	2.4e-77	295.0	99.2
SpoIIIJ_Bs	GCF_000789315.1_WP_000727747.1	58.7	259	103	1	3	261	1	255	3.1e-77	294.7	99.2
SpoIIIJ_Bs	GCF_000018825.1_WP_002016477.1	59.1	259	102	1	3	261	1	255	4.1e-77	294.3	99.2
SpoIIIJ_Bs	GCF_000143605.1_WP_000727746.1	59.1	259	102	1	3	261	1	255	5.3e-77	293.9	99.2
SpoIIIJ_Bs	GCF_000025805.1_WP_013085568.1	58.5	248	102	1	3	250	1	247	1.5e-76	292.4	95.0
SpoIIIJ_Bs	GCF_000832985.1_WP_034648179.1	58.5	248	102	1	3	250	1	247	1.5e-76	292.4	95.0
SpoIIIJ_Bs	GCF_000832605.1_WP_002130197.1	58.3	259	104	1	3	261	1	255	1.5e-76	292.4	99.2
SpoIIIJ_Bs	GCF_000013065.1_WP_000727751.1	58.3	259	104	1	3	261	1	255	2.0e-76	292.0	99.2
SpoIIIJ_Bs	GCF_000025825.1_WP_013059928.1	58.1	248	103	1	3	250	1	247	2.0e-76	292.0	95.0
YidC_Ec	GCF_000005845.2_NP_418161.1	100.0	548	0	0	1	548	1	548	5.0e-303	1045.8	100.0
YidC_Ec	GCF_000010245.2_WP_000378250.1	100.0	548	0	0	1	548	1	548	5.0e-303	1045.8	100.0
YidC_Ec	GCF_000007445.1_WP_000378258.1	99.8	548	1	0	1	548	1	548	1.1e-302	1044.6	100.0
YidC_Ec	GCF_000008865.1_NP_312667.1	99.8	548	1	0	1	548	1	548	1.1e-302	1044.6	100.0
YidC_Ec	GCF_000026345.1_YP_002410184.1	99.8	548	1	0	1	548	1	548	1.1e-302	1044.6	100.0
YidC_Ec	GCF_000183345.1_YP_006122034.1	99.8	548	1	0	1	548	1	548	1.1e-302	1044.6	100.0
YidC_Ec	GCF_000299455.1_YP_006781708.1	99.8	548	1	0	1	548	1	548	1.1e-302	1044.6	100.0
YidC_Ec	GCF_000520055.1_WP_025380635.1	99.8	548	1	0	1	548	1	548	1.5e-302	1044.3	100.0
YidC_Ec	GCF_000006925.2_NP_709495.2	99.8	548	1	0	1	548	1	548	1.5e-302	1044.3	100.0
YidC_Ec	GCF_000013585.1_WP_000378252.1	99.8	548	1	0	1	548	1	548	1.5e-302	1044.3	100.0
YidC_Ec	GCF_000009565.1_WP_000378266.1	99.6	548	2	0	1	548	1	548	1.9e-302	1043.9	100.0
YidC_Ec	GCF_000012005.1_YP_405584.1	99.8	548	1	0	1	548	1	548	2.5e-302	1043.5	100.0
YidC_Ec	GCF_000012025.1_WP_000378260.1	99.6	548	2	0	1	548	1	548	3.3e-302	1043.1	100.0
YidC_Ec	GCF_000010765.1_WP_000378256.1	99.6	548	2	0	1	548	1	548	4.3e-302	1042.7	100.0
YidC_Ec	GCF_000026225.1_WP_000378248.1	99.5	548	3	0	1	548	1	548	7.2e-302	1042.0	100.0
YidC_Ec	GCF_000007405.1_WP_000378253.1	99.6	548	2	0	1	548	1	548	7.2e-302	1042.0	100.0
YidC_Ec	GCF_001549955.1_WP_000378246.1	99.5	548	3	0	1	548	1	548	9.5e-302	1041.6	100.0
YidC_Ec	GCF_000017745.1_WP_000378267.1	99.6	548	2	0	1	548	1	548	9.5e-302	1041.6	100.0
YidC_Ec	GCF_900092615.1_WP_066008941.1	99.6	548	2	0	1	548	1	548	2.1e-301	1040.4	100.0
YidC_Ec	GCF_000512125.1_WP_025238040.1	98.9	548	6	0	1	548	1	548	6.1e-301	1038.9	100.0
YidC_Ec	GCF_001721205.1_WP_000378270.1	99.3	548	4	0	1	548	1	548	8.9e-300	1035.0	100.0
YidC_Ec	GCF_001559235.1_WP_048213774.1	94.7	548	29	0	1	548	1	548	8.3e-290	1001.9	100.0
YidC_Ec	GCF_000648515.1_WP_006687746.1	94.7	548	29	0	1	548	1	548	1.9e-289	1000.7	100.0
YidC_Ec	GCF_001022155.1_WP_003023844.1	94.5	548	30	0	1	548	1	548	2.4e-289	1000.3	100.0
YidC_Ec	GCF_001281005.1_WP_003827058.1	94.5	548	30	0	1	548	1	548	4.1e-289	999.6	100.0
YidC_Ec	GCF_001718055.1_WP_069219429.1	94.3	548	31	0	1	548	1	548	9.2e-289	998.4	100.0
YidC_Ec	GCF_001628755.1_WP_063389933.1	94.3	548	31	0	1	548	1	548	5.0e-287	992.6	100.0
YidC_Ec	GCF_000007545.1_WP_000378272.1	94.0	548	33	0	1	548	1	548	3.6e-285	986.5	100.0
YidC_Ec	GCF_000195995.1_NP_458101.1	94.0	548	33	0	1	548	1	548	3.6e-285	986.5	100.0
YidC_Ec	GCF_000009505.1_WP_000378277.1	94.0	548	33	0	1	548	1	548	4.7e-285	986.1	100.0
YidC_Ec	GCF_000756465.1_WP_038397357.1	94.2	548	32	0	1	548	1	548	4.7e-285	986.1	100.0
YidC_Ec	GCF_000385905.1_WP_015606259.1	93.8	548	34	0	1	548	1	548	8.1e-285	985.3	100.0
YidC_Ec	GCF_000006945.1_NP_462742.1	93.8	548	34	0	1	548	1	548	1.4e-284	984.6	100.0
YidC_Ec	GCF_000011885.1_WP_000378278.1	93.8	548	34	0	1	548	1	548	1.4e-284	984.6	100.0
YidC_Ec	GCF_000018625.1_WP_000378274.1	94.2	548	32	0	1	548	1	548	1.4e-284	984.6	100.0
YidC_Ec	GCF_000022165.1_WP_000378281.1	93.8	548	34	0	1	548	1	548	1.4e-284	984.6	100.0
YidC_Ec	GCF_000213635.1_WP_000378285.1	93.6	548	35	0	1	548	1	548	2.3e-284	983.8	100.0
YidC_Ec	GCF_000020745.1_WP_000378283.1	93.6	548	35	0	1	548	1	548	4.0e-284	983.0	100.0
YidC_Ec	GCF_000486765.2_WP_023212299.1	93.4	548	36	0	1	548	1	548	5.2e-284	982.6	100.0
YidC_Ec	GCF_000963535.1_WP_023244129.1	93.6	548	35	0	1	548	1	548	5.2e-284	982.6	100.0
YidC_Ec	GCF_000018385.1_WP_000378279.1	93.6	548	35	0	1	548	1	548	6.8e-284	982.2	100.0
YidC_Ec	GCF_000020705.1_WP_000378282.1	93.6	548	35	0	1	548	1	548	6.8e-284	982.2	100.0
YidC_Ec	GCF_000016045.1_WP_000378286.1	93.6	548	35	0	1	548	1	548	8.9e-284	981.9	100.0
YidC_Ec	GCF_000487615.2_WP_023245511.1	93.4	548	36	0	1	548	1	548	1.5e-283	981.1	100.0
YidC_Ec	GCF_000252995.1_WP_000378273.1	93.6	548	35	0	1	548	1	548	2.0e-283	980.7	100.0
YidC_Ec	GCF_000020925.1_WP_000378284.1	93.4	548	36	0	1	548	1	548	2.0e-283	980.7	100.0
YidC_Ec	GCF_000742815.1_WP_001541166.1	93.4	548	36	0	1	548	1	548	2.6e-283	980.3	100.0
YidC_Ec	GCF_001558935.1_WP_042323526.1	93.8	548	34	0	1	548	1	548	3.4e-283	979.9	100.0
YidC_Ec	GCF_000008105.1_WP_011264424.1	93.2	548	37	0	1	548	1	548	7.5e-283	978.8	100.0
YidC_Ec	GCF_001559075.1_WP_061075822.1	93.6	548	35	0	1	548	1	548	9.8e-283	978.4	100.0
