# Supplementary material for: The ER membrane complex (EMC) can functionally replace the Oxa1 insertase in mitochondria
Source: PLoS Biol. 2022 Mar 1;20(3):e3001380. doi: 10.1371/journal.pbio.3001380 (PMC8887752; doi:10.1371/journal.pbio.3001380)
Supplement: S3 Data — The alignment was calculated on basis of maximum likelihood trees as described in Materials and methods. (ALN) [file pbio.3001380.s006.aln]

>AAT_NP_180446.1
------------------------------------------------------------
------------------------------------------------------------
------------MARVLVSSP---------------------------------------
----------SSFFGS--------------------------------------------
------------------------------------------------------------
--------P-------------------------------------LIKPSS--SLRHSG
VGGGGTAQFL-------------------PYRSNNNK-----------LFTTS-TT----
-----------------------------VRFSL--------------------------
-------------------------------------NEIPPFH----------------
-GLDSSVDIGA-------------------------IFTRAESLLYTIAD-----AAV--
VG-------ADS---------------VV--------------TT-------------DS
SA------VQ-KSGG--------------WF---GF-----ISDA----MELVLKILKDG
--------LSA-VHV-------------PYAYGFAIILLTIIVKA-ATYPLTKQ------
---QVESTLAMQN-------------------LQ------P--K-------I-KAIQQ--
---R--YAG-----------N----------------------------Q----E-----
-R---IQ--------------LETSR----------LYKQA-G---------VN------
----P---------LA---GC-LPTLATIPVWI-------GLYQALSNVA----NEGLF-
------------------------------------------------------------
-TEG---FF-----------WIPSLGGPTSIAARQSG---SGI-SWLFPF--VDGH-PPL
GWYDTVAY----LVLPVLLIASQYVSMEIMKP----P-Q-----T---------------
--DDP------AQKNTLLV---FK------FLP-L---MIGYFA------------LSVP
SGLSIYWLTNNVLSTAQQVY--------------L------------RK-----------
---------L-G-----GAKP-NM-------D--------------EN-----ASK----
---IISAGRA-----KRSIAQPD-------------------------------------
---------------------------------------DAGERFR-QLKEQEKRS-K--
-------------------KNKAVAKDTV------------ELVEESQSESEEGSDDEEE
EA-----------------REGAL---A----------------------SSTTS-----
--------------------------KPLPEV---------GQRRSK-------RSKRKR
TV----------------------------------------------------------
---
>AMA_XP_009402322.1
------------------------------------------------------------
------------------------------------------------------------
------------MAKTLIFSP---------------------------------------
----------SSFLAA--------------------------------------------
------------------------------------------------------------
--------P----------------------------------------LPP--LPRRSR
L---GFPL----------------------YRPRR----------------AD-TR----
-----------------------------VRMTF--------------------------
-------------------------------------HGAPPPN----------------
-GVDSLVDLHG-------------------------IVSRVEGLLYTLAD-----AAV--
AT-------DAT---------------AA--------------APD------------AS
TV------VQ-KNGG--------------WF---GF-----ISDA----MEVVLKVLKDG
--------LTA-IHV-------------PYSYGFAIILLTVIVKV-LTLPLTKQ------
---QVESTLAMQN-------------------LQ------P--K-------I-KAIQE--
---R--YAG-----------N----------------------------Q----E-----
-R---IQ--------------LETAR----------LYKQA-G---------VN------
----P---------LA---GC-FPTLATIPVWI-------GLYQALSNVA----NEGLL-
------------------------------------------------------------
-TEG---FF-----------WIPSLGGPTTIAARQSG---SGI-SWLIPF--VDGH-PPL
GWSDTAAY----LVLPVLLVVSQYVSMEIMKP----P-Q-----T---------------
--NDP------ATKNSLLV---FK------FLP-L---MIGYFA------------LSVP
SGLSIYWFTNNVLSTAQQIW--------------L------------RK-----------
---------L-G-----GAKP-VV-------S--------------GD-----AGG----
---IISAGRA-----KRSASQPE-------------------------------------
---------------------------------------RTGERFK-QLKEQENRK-M--
-------------------LNKALPIEEG------------QGLASTSNADDE-SDGESI
D-------------------KGEV---P------------------EETYASNES-----
--------------------------KKLPQY-------NTTPKKGK-------RSKRKR
VVQ---------------------------------------------------------
---
>AAC_XP_020108118.1
------------------------------------------------------------
------------------------------------------------------------
------------MAKSLIFSP---------------------------------------
----------SSFLSA--------------------------------------------
------------------------------------------------------------
--------P----------------------------------------LPP--LPRHGR
R---GFPL----------------------YKPRR----------------VD-TR----
-----------------------------VKLSF--------------------------
-------------------------------------HEVPPLQ----------------
-SLDSFVDFHG-------------------------IVARAEGLLYTLAD-----AAV--
VA-------DPS---------------SS--------------GAD------------AT
AA------VQ-KNGG--------------WF---GF-----ISET----MEVVLKVLKDG
--------LSA-LHV-------------PYAYGFAIILLTVIVKI-ATLPLTKK------
---QVESTLAMQN-------------------LQ------P--K-------I-KAIQE--
---R--YKG-----------N----------------------------Q----E-----
-R---IQ--------------LETAR----------LYKQA-G---------VN------
----P---------LA---GC-FPTLATIPVWI-------GLYQALSNVA----NEGLL-
------------------------------------------------------------
-TEG---FF-----------WIPSLGGPTTIAARQSG---SGI-SWLIPF--VDGH-PPL
GWSDTAAY----LVLPVLLVVSQYVSMEIMKP----P-Q-----S---------------
--DDP------AAKNSLLV---FK------FLP-L---MIGYFS------------LSVP
SGLSIYWFTNNILSTAQQLW--------------L------------RK-----------
---------L-G-----GAKP-VV-------S--------------ED-----GGG----
---IISAGRA-----KRSTSQPA-------------------------------------
---------------------------------------RTGERFK-QLKEEDDRR-K--
-------------------LNKALPAEEV------------QMSSSTDEPEDS-SNDEPK
D------------------KQGEV---L------------------EKAYNSSGA-----
--------------------------KQIPDY--------TGPRKGK-------RSKRKR
TVQ---------------------------------------------------------
---
>APV_XP_007132077.1
------------------------------------------------------------
------------------------------------------------------------
------------MANTLISSP---------------------------------------
-----------SFLGT--------------------------------------------
------------------------------------------------------------
--------P----------------------------------------LPS--LHRHHR
-------------------------------TTTR----------------LV-TK----
-----------------------------VHVSL--------------------------
-------------------------------------HQIPPIH----------------
-SISHSIDFAG-------------------------IATRAEGLLYTLAD-----AAV--
AA-------DPA---------------AS--------------TTD--------------
VA------VQ-KNGG--------------WF---GF-----ISEA----MEAVLKVLKDG
--------LSA-VHV-------------PYTYGFAIILLTVIVKA-ATLPLTKQ------
---QVESTLAMQN-------------------LQ------P--K-------I-KAIQE--
---R--YAG-----------N----------------------------Q----E-----
-R---IQ--------------LETSR----------LYRQA-G---------VN------
----P---------LA---GC-LPTLATIPVWI-------GLYQALSNVA----NEGLL-
------------------------------------------------------------
-TEG---FF-----------WIPSLAGPTTIAARQSG---AGI-SWLFPF--VDGH-PPL
GWQDTAAY----LILPILLVVSQFVSMEIMKP----P-E-----T---------------
---DP------SQKNQLLV---LK------FLP-L---MIGYFS------------LSVP
SGLTIYWFINNLLSTAQQVW--------------L------------RK-----------
---------L-G-----GAKP-VV-------T--------------EN-----ASG----
---IITAGRA-----KRSDSQPA-------------------------------------
---------------------------------------KGGERFK-QLKEGEKKN-K--
-------------------LTKALPVEDV------------QPLASVSASDDG-SDIESD
N------------------KEQEV---A------------------EGAYASKVG-----
--------------------------EEVQIN--------SRDRRSK-------RSKRKR
AV----------------------------------------------------------
---
>AZM_NP_001150593.1
------------------------------------------------------------
------------------------------------------------------------
------------MAKALLSS----------------------------------------
-----------SLLPAL-------------------------------------------
------------------------------------------------------------
--------PGAAGGSR-------------------------SAARPMLLPPL--RLRRG-
-------------------------------RRAA----------------SA-CE----
-----------------------------VRAGL--------------------------
-------------------------------------HGLDSVG----------------
-G----PHLQA-------------------------ALERAEAALYTLAD-----AAV--
AA-------AGA---------------GA--------------DAG------------QA
AA------VQ-KNSG--------------WF---GF-----ISEA----LEVVLKVLKDG
--------LSA-VHV-------------PYSYGFAIILLTIIVKA-ATLPLTKK------
---QVESTLAMQN-------------------LQ------P--Q-------I-KAIQQ--
---R--YAG-----------N----------------------------Q----E-----
-R---IQ--------------LETAR----------LYKQA-G---------VN------
----P---------LA---GC-FPTLATIPVWI-------GLYQALSNVA----NEGLL-
------------------------------------------------------------
-TEG---FF-----------WIPSLGGPTTIAARQSG---SGI-TWLFPF--VDGH-PPL
GWHDTICY----LVLPVLLVASQYVSMEIMKP----P-Q-----S---------------
--DDP------SQKNTMLI---LK------FLP-F---MIGWFS------------LSVP
SGLSIYWFTNNVLSTAQQVW--------------L------------RK-----------
---------M-G-----GAKP-VV-------T--------------EG-----GSG----
---IITAGRA-----KRSNAQPA-------------------------------------
-----------------------------------------GERFR-QLKEEENRR-K--
-------------------FSKALAAGDS------------DA--STYDMDDEESDETI-
-------------------EEGGP---V------------------EEA-STSSD-----
--------------------------KKLPSY---------SGKKGK-------RSKRKR
MVQ---------------------------------------------------------
---
>ASB_XP_021312953.1
------------------------------------------------------------
------------------------------------------------------------
------------MAKALLSS----------------------------------------
-----------SLLPAL-------------------------------------------
------------------------------------------------------------
--------PRAAGG---------------------------SASRPLLLPPL--RLRRGG
-------------------------------RRAA----------------SA-CA----
-----------------------------VRAGL--------------------------
-------------------------------------HGLDSVG----------------
-G----PHLQA-------------------------TLERAEAALYTLAD-----AAV--
AA-------ADA---------------GG--------------DAGEA----------AA
AA------VQ-KNGG--------------WF---GF-----ISEA----LEVVLKVLKDG
--------LSA-VHV-------------PYAYGFAIILLTIIVKA-VTLPLTKQ------
---QVESTLAMQN-------------------LQ------P--Q-------L-KAIQQ--
---R--YAG-----------N----------------------------Q----E-----
-R---IQ--------------LETAR----------LYKQA-G---------VN------
----P---------LA---GC-FPTLATIPVWI-------GLYQALSNVA----NEGLF-
------------------------------------------------------------
-TEG---FF-----------WIPSLGGPTTIAARQSG---SGI-SWLFPF--VDGH-PPL
GWHDTICY----LVLPVLLVASQYVSMEIMKP----P-Q-----S---------------
--DDP------SQKNTLLI---LK------FLP-F---MIGWFS------------LSVP
SGLSIYWLTNNVLSTAQQVW--------------L------------RK-----------
---------M-G-----GAKP-VV-------S--------------KG-----GSG----
---IITAGRA-----KRSNAEPA-------------------------------------
-----------------------------------------GERFR-QLKEEENRR-K--
-------------------LSKALAAGDS------------DASSSTYDMEDEELDDETT
E------------------EQGGP---V------------------EEASSTGSD-----
--------------------------KKLPSY---------SGKKGK-------RSKRKR
MVQ---------------------------------------------------------
---
>AOS_XP_015640568.1
------------------------------------------------------------
------------------------------------------------------------
------------MAKALLSS----------------------------------------
-----------SLLPSL-------------------------------------------
------------------------------------------------------------
-------QPRAA-----------------------------AARLPMLTLPS--LRRHGG
--------------------------------RRA----------------SA-CR----
-----------------------------VRASL--------------------------
-------------------------------------HGLDSIA----------------
-G----LDLHA-------------------------ALERAEAALYTLAD-----AAV--
VA-------ADA---------------AAGG------GGGGGGGGGEA----------AA
SV------AQ-KNGG--------------WF---GF-----ISEA----LEVVLKVLKDG
--------LSA-VHV-------------PYSYGFAIILLTVIVKA-ATLPLTKQ------
---QVESTLAMQN-------------------LQ------P--Q-------I-KAIQQ--
---R--YAG-----------N----------------------------Q----E-----
-R---IQ--------------LETAR----------LYKQA-G---------VN------
----P---------LA---GC-FPTLATIPVWI-------GLYQALSNVA----NEGLL-
------------------------------------------------------------
-TEG---FF-----------WIPSLGGPTTIAARQSG---AGI-SWLLPF--VDGH-PPL
GWHDTICY----LVLPVLLVASQFVSMEIMKP----P-Q-----T---------------
--DDP------SQKNTLLV---LK------FLP-F---MIGWFS------------LSVP
SGLSIYWFTNNILSTAQQVW--------------L------------RK-----------
---------L-G-----GAKP-VV-------N--------------QG-----GSG----
---IITAGRA-----KRTSAQPA-------------------------------------
---------------------------------------QPGERFK-QLKEEESKR-K--
-------------------GNKALAAGDS------------DLSASTS--EDEESDDETT
E------------------EQGGP----------------------EERYNSSSN-----
--------------------------KKLPNY---------SGKKGK-------RSKRKR
MVQ---------------------------------------------------------
---
>ASM_XP_002982453.1
------------------------------------------------------------
------------------------------------------------------------
------------------------------------------------------------
------------------------------------------------------------
------------------------------------------------------------
------------------------------------------------------------
------------------------------------------------------------
------------------------------------------------------------
------------------------------------------------------------
-------------------------------------LARVEGFLYTVAD-----AAV--
AT-------DVV---------------TD--------------STS------------ET
VQ------QA-QQSD--------------WF---SG-----VTTV----MEAVLKVLKDG
--------LTT-LKV-------------PYAYGFAIILLTVLVKV-LTFPLTKS------
---QAESTISMQN-------------------LQ------P--K-------L-KAIQQ--
---R--YAG-----------D----------------------------Q----E-----
-R---IQ--------------METAR----------LYKQA-G---------VN------
----P---------LA---GC-LPTLATLPVWI-------GLYRALSNVA----NEGLL-
------------------------------------------------------------
-SEG---FF-----------WIPSLAGPTTIAARQSG---SGI-SWLFPF--VDGH-PPL
GWGDTIAY----LVLPVLLIGSQYASMQIMQP----P-Q---------------------
--TDP------SQKNTQLI---LK------FLP-L---MIGYFA------------LSVP
SGLSLYWLTNNILSTGQQVW--------------L------------RK-----------
---------L-G-----GAKP-VV-------A--------------SG-----GGD----
---IISAGQA-----KRSTPSP--------------------------------------
------------------------------------------------------------
------------------------------------------------------------
------------------------------------------------------------
------------------------------------------------------------
------------------------------------------------------------
---
>APP_XP_001775950.1
------------------------------------------------------------
------------------------------------------------------------
------------------------------------------------------------
------------------------------------------------------------
------------------------------------------------------------
------------------------------------------------------------
------------------------------------------------------------
------------------------------------------------------------
------------------------------------------------------------
------------------------------------LLTRTEGLFFTLAD-----AAV--
AT-------DPG-------------------------------QVT------------DA
VV------QK-QDGG--------------WL---GG-----ITNT----LELALTFLKDG
--------IAK-IGL-------------PYSYGFAIILLTVIVKA-ATYPLTKK------
---QVESTLAMQN-------------------LQ------P--K-------I-KAIQT--
---R--YQG-----------D----------------------------Q----E-----
-R---IQ--------------LETAR----------LYKQA-G---------VN------
----P---------LA---GC-LPTLATLPVWI-------GLYRALSNVA----NEGLL-
------------------------------------------------------------
-TEG---FF-----------WIPSLAGPTTIAARSSG---SGI-SWLFPF--VDGA-PPL
GWGDTIAY----LVLPVLLIGSQYVSMQIMQP----A-T----AS---------------
--NDP------AQNQSQLI---LK------FLP-L---MIGYFS------------LSVP
SGLSLYWLTNNVLSTAQQVY--------------L------------RQ-----------
---------L-G-----GAQP-IV-------D--------------KE-----GSG----
---IISAGQA-----KRTPLPPP-------------------------------------
------------------------------------------------------------
------------------------------------------------------------
--------------------------------------------------SATAT-----
------------------------------------------------------------
------------------------------------------------------------
---
>AMC_XP_002501704.1
------------------------------------------------------------
------------------------------------------------------------
------------MAACVANLGGIA------------------------------------
------------------------------------------------------------
------------------------------------------------------------
--RSNALTPVGARGA--------------------------SSSRTA-------------
---GGLL----------------------PLRRAG----------------SS-GRAVRR
VR-----------------------SSVAVRASMA-------------------------
------------------------------------------------------------
-----GAEFPSFDQVQG--AVANVHAS--------FIGNDAVASLFQVAD-----AAD--
AA-------AP-----------------------------------------------EE
LK------GL-QKGG--------------WL---GP-----ITDL----LESILKGIDSG
--------FVG-LGV-------------PYSYGYAILALTVLVKV-VTFPLTKK------
---QVEGSLQMQA-------------------IQ------P--R-------V-KELQA--
---M--YAN-----------D----------------------------P----E-----
-R---LQ--------------METAR----------LYKEA-N---------FN------
----P---------LA---GC-LPTFATLPVFI-------GLYRALSNAA----VEGEL-
------------------------------------------------------------
-TDG---FY-----------WIPSLGGPTSIEARNDG---NGF-AWLFPF--VDGA-PPL
GWHDTIAY----LVLPVLLVASQLISQKVMTPD--QP-K-----S---------------
--DDP------AQQQSQAI---LK------FLP-F---MIGFFS------------LNVP
AGLTLYWFANNIFSTAQTVY--------------L------------RK-----------
---------T-T-----KAPE-MP-------A--------------AV-----AGG----
---MPMPGTP-------ASAQPV-------------------------------------
-------------------------------------------RVE-YVPKSQRKA-QGS
-----------------VPAPKPAPPKVE-------------PMPESLAAEFGDFDDGPA
KIVEPVVVEAK----VVADTTGAA---A------------------AAAAGEAGG-----
--------------------------------------KKGGSRKGS-------KGSRKR
K-------------------GSRK------------------------------------
---
>ACS_XP_005648040.1
------------------------------------------------------------
------------------------------------------------------------
------------MTLADTAAS---------------------------------------
------------------------------------------------------------
------------------------------------------------------------
------------------------------------------------------------
---------------------------------------------------SA-------
------------------------------------------------------------
------------------------------------------------------------
----------------------------------------AQAVGDKAAD-----AIV--
SS-------ATA---------------VQ--------------SATDA----------AA
EA------VQ-RDNG--------------WF---GF-----FTGP----FETVLKVLDTG
--------LDK-LHV-------------PYSYGFSIILLTIFVKA-LTFPLSKK------
---QVESTVAIQA-------------------LQ------P--R-------V-KEIQE--
---K--YKG-R---------D----------------------------P----Q-----
-E---AQ--------------IEVAK----------LYQEA-K---------VN------
----P---------LA---GC-LPTLITLPVWI-------GLYRALSNVA----DEGLL-
------------------------------------------------------------
-SEG---FF-----------WIPSLAGPTTLAAQKAG---AG--SWLFPL--VNGA-PPI
GWHDASAY----LVLPVLLIVSQYVSQKIISP----P-S---------------------
--EDP------SQQSAQWI---LK------FLP-L---MIGWFS------------LNVP
SGLTIYWFINNVLSTAQQLW--------------L------------KK-----------
---------T-I-----QPPA-LA-------S--------------AG-----TGT----
----VVNARS-----SVEDLRPTGET----------------------------------
------------------------------------------------------------
------------------------------------------------------------
------------GCPFSLAASAPC---K--------------------------------
------------------------------------------------------------
------------------------------------------------------------
---
>AOL_XP_001416922.1
------------------------------------------------------------
------------------------------------------------------------
------------------------------------------------------------
------------------------------------------------------------
------------------------------------------------------------
------------------------------------------------------------
------------------------------------------------------------
------------------------------------------------------------
------------------------------------------------------------
---------------------------------------------------------E--
AL---------------------------------------------------------K
AA------GL-QKGG--------------WL---GP-----ITDG----LESALEGIDSV
--------LDG--RV-------------PYSYGFSIIVLTVLVKL-ATFPLSKK------
---QVESSMQMQA-------------------MQ------P--R-------I-KELQA--
---M--YAN-----------D----------------------------P----E-----
-R---LQ--------------MEQAR----------LYKEA-G---------FN------
----P---------LA---GC-LPVFATLPVFI-------GLYRALSNAA----SEGLL-
------------------------------------------------------------
-TDG---FY-----------WIPSLGGPTSIASRNAG---SGF-AWLWPF--VDGH-PPL
GWHDTTAY----LVLPVLLVASQYVSQQIVSP---QP-K-----T---------------
--DDP------AQQQSQAI---LK------FLP-L---MIGFFS------------LNVP
AGLTLYWFANNIITTAQTLI--------------L------------RK-----------
---------T-T-----TAPE-PP-------V--------------AK-----SGA----
-------AG---------------------------------------------------
------------------------------------------------------------
------------------------------------------------------------
------------------------------------------------------------
------------------------------------------------------------
------------------------------------------------------------
---
>AOT_XP_003078133.2
------------------------------------------------------------
------------------------------------------------------------
------------M-----------------------------------------------
------------------------------------------------------------
------------------------------------------------------------
------------------------------------------------------------
------------------------------------------------------------
------------------------------------------------------------
------------------------------------------------------------
-----------FARAQD--ATANAHAALVS-SPLFDLAADKAGRLEIDYD-----DAD--
AL---------------------------------------------------------K
AA------GI-QKGG--------------WL---GP-----ITDA----LEGALRGIDGV
--------LDG--KV-------------PYSYGYSILLLTVLVKL-ATFPLSKQ------
---QVESSIQMQA-------------------MQ------P--R-------I-KELQA--
---M--YAN-----------D----------------------------P----E-----
-R---LQ--------------LEQAR----------LYREA-G---------FN------
----P---------LA---GC-LPLFATLPVFI-------GLYRALSNAA----AEHLL-
------------------------------------------------------------
-DDG---FY-----------WIPSLGGPTSIAARNDG---NGF-AWLWPF--VDGH-PPL
GWYETGCY----LVLPVLLVVSQFVSQTIISP---QP-K-----T---------------
--DDP------AQQQSQAI---LK------FLP-F---MIGFFS------------LNVP
AGLTLYWFFNNIITTAQTVV--------------L------------RK-----------
---------I-T-----KPIE-VP-------T--------------GA-----GAG----
-------SSP-------ASAEPV-------------------------------------
-------------------------------------------RVE-YVPKSQRRS-GAQ
-----------------MPPVRAAPPKVE-------------EVSSVVANEFADFDDGPT
QIID---VEAK----DVEDEGSSG------------------------------------
--------------------------------------RSSRRSSGR-------RSSRKR
R-------------------SSRN------------------------------------
---
>AVC_05658
------------------------------------------------------------
------------------------------------------------------------
------------MALAMKQYP---------------------------------------
-----------SALGAR-------------------------------------------
------------------------------------------------------------
-------KP----------------------------------CQPLLPPRP--SVRR--
-----------------------------PGAGIG----------------SG-SR----
-R-----------------------AAVCVKASL--------------------------
------------------------------------------------------------
---LDPSTAASTV----------------------EAVQHAQN-LYTLAD----------
------------------------------------------------------------
-------------GG--------------PI---DL-----LAQF----FTSVLRTLDDG
--------LEN-AHV-------------PYSYGFAIITLTVLVKL-ATFPLTQK------
---QVESTLSLQA-------------------LQ------P--R-------V-KELQA--
---K--HAD-----------D----------------------------P----E-----
-T---LQ--------------LETAR----------MYKEA-G---------VN------
----P---------LA---GC-LPTLATIPVFI-------GLYNALSNAA----KAGLL-
------------------------------------------------------------
-TEG---FF-----------WIPSLSGPTTI-----G---GGL-EWLFPF--QDGA-PPV
GWANAAAY----LVMPVLLVASQYASQKIIST----T-Q----NS---------------
--NDP------AQQQSQAI---LK------FLP-L---MIGWFS------------LNVP
SGLTLYWFVNNLLSTAQQLY--------------L------------KA-----------
---------T-V-----KVN---V-------P--------------ES-----IKA----
---PVAATSA-------TVVKPK-------------------------------------
-----------------------------------------EERVK-RITGKELGA-R--
-----------------------------------------KKRRNEAGEEVEEVDVEIV
S---------------TSGSNGAA---S------------------ASPAVNGNG-----
---------------------------------------SGSSRKGE-------KFRALK
A-------------------REAAAKAAA-------------------------------
---
>ACR_XP_001696646.1
------------------------------------------------------------
------------------------------------------------------------
------------MSSSMCLAR---------------------C-----------------
------------------------------------------------------------
------------------------------------------------------------
-----------------------------------------SASLSAGNFPS--------
--------------------RMFMGRLHAQRRTRTLQ-----------LRCAA-SLLPDQ
PT----------------------------------------------------------
------------------------------------------------------------
LAASSAISPVP--------------SDLPE---VLGDALHRLGAMYVLAD-----ASAST
AA----AAVMPT-------------------------------AVDSA----------AG
AA------PQ-RAGG--------------WV---AP-----VADA----LEQVLYALQEG
--------LDK-LHV-------------PYSYGYSIILLTLIVKL-LTYPLTKQ------
---QVESAMAVQA-------------------LK------P--R-------I-DLIKD--
---R--FGE-----------D----------------------------K----D-----
-K---IQ--------------KETSV----------LYEQA-G---------VN------
----P---------LA---GC-LPTLATIPIFI-------GLFSSLTNVA----NDGLL-
---------------------------------D--------------------------
-TQG---FY-----------FVPSLAGPTTMAMRQSG---LGT-SWLWPL-GPDGA-PPI
GWEDAAAY----LTLPLLLVAVQYASSSVTSP----P-I----DP---------------
--KDE------NANTQRAL---LV------FLP-L---MVGWFS------------LNVP
AGLSLYYLANTVLSSAIQIY--------------L------------KK-----------
---------L-G-----GANV-VMNELGPVTK-PG-----------SGRRNGVAAG----
---------------EWSVWKPATVLTT--------------------------------
----------------AEAAKAR------------AEAEEAVERAR-EAAEEAAAA----
--------------------------------------------AAFDNASVSLSVDDST
AAIA--------GTATMAVTAGATAA----------------------------------
--------------------------------------AMDPSKVNR-------RCKRRR
LTSLVQDGS----------TASAAVAGASA------------------------------
---
>ACV_XP_005846055.1
------------------------------------------------------------
------------------------------------------------------------
------------MARAVRSLEAP-------------------------------------
-----------HAAHSS-------------------------------------------
------------------------------------------------------------
-------TPLSLA-------------------------------RPCCLPAR--------
------------------------------SAPSA----------------FH-SLAA--
------------------------------------------------------------
-------------------------------------HLTTTLF----------------
-LLGDAAD----------------------------SLADASGTAAAAVD-----AAS--
NA-------ASA---------------VA--------------DAAPA----------AA
EE------AA-KNSG--------------FF---GA-----FAGA----FEAFLKVLDDG
--------LEK-VGV-------------PYSYGFAIILLTVLVKV-ATYPLTKQ------
---QVESTLSMQA-------------------MQ------P--R-------V-KELQA--
---K--YAN-----------D----------------------------P----E-----
-R---LQ--------------VETAK----------MYQTA-G---------VN------
----P---------LA---GC-LPSLATIPVFI-------GLYKALSNVA----SEGLL-
------------------------------------------------------------
-TDG---FF-----------WIPSLAGPTTV-----N---GGL-DWLFKW--QDGA-PLL
GYGQTAAY----LVLPILLVVSQAISQKVISP----P-Q----QS---------------
--NDP------AQQQTQAI---LK------FLP-L---MIGWFS------------LNVP
SGLTLYWFTNNLITTAQQLY--------------L------------RR-----------
---------G-F-----TAAQ-AA-------A--------------AG----PAST----
---AIVNVEV-----QEAEKRPSGKELN-------------ARRS---------------
--AKQLE---------APVAAPSGGGG----GGG--GGGSRGEKFR-AIKAREAVA-R--
------------------------------------------------------------
------------------------------------------------------------
----------------------------------------ASEQVGR-------ASRG--
------------------------------------------------------------
---
>ABP_XP_007511273.1
------------------------------------------------------------
------------------------------------------------------------
------------MSTVCAATTQIA------------------------------------
------------------------------------------------------------
------------------------------------------------------------
--SRAMKTSSSSSGC--------------------------SSSSSSSFSPS-FSSR---
---GGRNSF-----------------LKTATQKSS----------------SS-AILPMR
RR-----------------------KKISVRTNAV-------------------------
-------------------------------------LFLPPMP----------------
-GGAGAAMIGAIDADRI--AEVYDFSS--------STNQIEVQRVFEVAD-----AAS--
AE--MTLEQAPA---------------VD--------------ATNKP-------PEKEK
KS------AL-QKGG--------------WL---GP-----ITNA----LESTLEGIDGI
--------LAP-VAG-------------TNSYGFSILALTLLVKL-VTFPLTKK------
---QIEGSVNMQA-------------------LQ------P--K-------V-KELQA--
---M--YAN-----------D----------------------------P----E-----
-R---LQ--------------METAR----------LYKEA-N---------FN------
----P---------LA---GC-LPTFATLPVFI-------GLYRALSNAS----VEGLL-
------------------------------------------------------------
-QDG---FY-----------WIPSLGGPATIEMRNDG---AGF-SWLFPL--VDGA-PPI
GWHDALSY----LVLPVLLVISQSVSQKIMQPE--SA-K-----S---------------
--ADP------AQQQSQAI---LK------FLP-L---MIGYFS------------LNVP
AGLTLYWFFNNIVTTAQTVY--------------L------------RK-----------
---------T-T-----KPIV----------N---------------------VGG----
---ASAAGDG-----GGASSQPV-------------------------------------
-------------------------------------------RVD-YVPKRERRS-GAT
-------------------IPKAAAPKVD--------------VSNAISAEFTDFDEGPA
KVKSAVESEFG----DFEDGPAKV---QED------------------------------
--------------------------------------GEDSSRGSR-------RGSRKK
RRG-----------------GSR-------------------------------------
---
>ACP_08768
------------------------------------------------------------
------------------------------------------------------------
------------MEAFVSLQPTV-------------------------------------
------------------------------------------------------------
------------------------------------------------------------
------------------------------------------------------------
--------------------------SRCVARPHTVF--------------SP-------
------------------------------------------------------------
------------------------------------------------------------
SAPVFAATPSSSAAVQFSAAQ---AAFVPP--TLPAVPEALSGLFVLLAD-----AANT-
AA-----------------------------------------DAAAS----------GA
AD------AE-QSKG--------------LF---DM-----FVVL----IENALKTLEGS
--------LDG-AGV-------------PYAYGFAIILFTVFVKI-LTLPLSQK------
---QMTSALSMQA-------------------LQ------P--K-------M-KEIQK--
---R--YAN-----------D----------------------------P----Q-----
-K---MQ--------------LETAA----------LYRSA-G---------VN------
----P---------LA---GC-LPSLATLPIWI-------GLYRALTSLA----KEGVL-
------------------------------------------------------------
-TK----FF-----------FIPSLAGPATIDN-------PGL-SWLIPF--TDGA-PPV
GWADCAAY----LVY----------TMKMTTP----Q-T---------------------
--NDP------QQQQANAI---LK------FLP-F---MLGYFS------------LTMP
SGLSLYWFTNNILSTAQQWY--------------I------------KK-----------
---------T-F-----KASS-LK-------P--------------SA----PAGAPMTV
EKVVDVSSSA---ISSNGSKSPAAASSA--------------------------------
------------------------------------------------------------
------------------------------------------------------------
------------PAKPTPSTKGGS------------------------------------
----------------------------------------GKSKPSK-------KSKKGK
N-----------------------------------------------------------
---
>ACM_XP_005539121.1
------------------------------------------------------------
------------------------------------------------------------
------------MGALQILSTQR------------------IC-------GRLLEVSGRK
LDTEAEANDTNSIARSEQR-----------LLFRFV------------------------
------------------------------------------------------------
--PVLATGPTAGSCGCKIGFVA-------------GLYASGTGSVRSLATAS----RQCG
YTAAGCGLGGAW--------------RRCRLRPGG-------------------------
-------------------------EPNRRRVGLMSPR----------------------
------------------------------------RRSVGVQS----------------
-LRLQFVDPSQSLAALQDS--------------WHTVTFALASASLLLVD-----AADG-
ST-----------------------------------------SAAAA---------ATA
AA------GA-QKAG--------------LW---NG-----FVHL----IETIITGTGDT
--------LAA-LGV-------------PGSYGFAIIFLTIIVKA-ITFPLNYK------
---QMKSTMAMQA-------------------LA------P--K-------V-RELQA--
---R--YRD-----------N----------------------------P----Q-----
-L---LN--------------LETAR----------LYQEA-K---------VN------
----P---------LT---GC-LPVFVQLPVWI-------ALYRALMNLA----ADNRL-
------------------------------------------------------------
-DQG---FF-----------WLPSLEGPVRQG--------QGLSSWLFPF--QNGA-PPI
GWHDAIAY----LVLPCLLVVSQSISQKILQP----P-V---------------------
--QDP------QQQQANAI---LR------FLP-F---MVGWFS------------LNVP
SGLGLYWVTNNIVSTIQTIG--------------I------------KR-----------
---------Y-L-----ASKQ-PE-------R--------------VG----APRT----
-----------LDGAVDERLNPE-----------------AMGFT---------------
------------------------------------------------------------
------------------------------------------------------------
--------------PRTSETNGDAVD-T--------------------------------
--------------------------------------EDPSTKSKR-------KPSKKK
RR----------------------------------------------------------
---
>AGS_XP_005706161.1
------------------------------------------------------------
------------------------------------------------------------
------------MSNLCFLSSGLSAKSRVF---------PKLCQ----------------
-QCSLEKGRSVILFRSS-------------------------------------------
------------------------------------------------------------
--------------------------------------RGTFTGIRLLNPPS--------
--------------------------RRSFFERTGSR--------------TS-SLV---
------------------------------------------------------------
------------------------------------------------------------
-LLSSHLDHSSFTAFQ---------NVLPP----DLSFLLGNRFATQLQT-----LVAE-
AT-----------------------------------------DQVTS----------AT
TE------VA-KNPG--------------LF---DS-----FVNA----IQTSVTMFHGY
--------LEG-AGL-------------PYAWGFSIILFTILVKL-VTFPLNYK------
---QMESTLSMQA-------------------LQ------P--K-------V-KELQA--
---L--YKD-----------N----------------------------P----Q-----
-L---LN--------------METAK----------LYKES-N---------IN------
----P---------LA---GC-LPVLVQIPVWI-------ALYRALLNLA----STDQI-
------------------------------------------------------------
-HEG---FF-----------FVPSLDGPVS----RVG---QGLDTWLFPF--RDGA-PPI
GWHDAICY----LILPTILVVSQFISQSILSP----S-S----SSKS------------G
QEDDP-------QNRANGI---LK------FLP-F---LVGWFS------------LNVS
SGLTLYWVTNNIVSTLQTLL--------------I------------RS-----------
---------K-YT----PAGQ----------KY-------------AE------------
---VLSQGKT-----KNEKRQETGKSSK------------VVGFG---------------
----------------SSNAG------------------------G-QNPTQKKNK----
------------------------------------------------------------
-------------VPSSISSNGVGKD-T-----------------Y--------------
--------------------------------------VDENTDSST-------KMSSKK
IK----------------------------------------------------------
---
>APPU_05303
----------------------------------ME------------------------
------------------------------------------------------------
------------MG----------------------------------------------
------------------------------------------------------------
------------------------------------------------------------
------------------------------FV---GTHLGARGALHAQVQAS--------
--------------------RACVRSDRSAWRPES----------------HA-------
---------------------------PARRSALP-------------------------
------------------------------------LHSRGMKM----------------
-VAGTGVDMAFSELLAQNS---------------HVVAAHALMSLQMLAD-----AAA--
SV-------SPD-------------------------------DAK------------QV
LE------EA-AKPG--------------LF---GQ-----FVNL----IELAIGGIHGG
--------LGS-VGLG------------SNTWGFSIIAFTIVVKA-LTFPLNFK------
---QMSSTIKMQE-------------------IQ------P--R-------L-KEIQT--
---K--YRD-----------N----------------------------P----Q-----
-V---MN--------------QMIAE----------MYQKE-Q---------IN------
----P---------LA---GC-LPVLAQLPIWI-------GLYRAVLNLA----EENKL-
------------------------------------------------------------
-QES---FF-----------WLPSLQGPVVSS--SEG---GLK-VWLFPF--VNGA-PPV
GWHDALCY----LVLPVALVLSQVWSQRVLTP----P-S---------------------
--DDP------QMQQTQKI---LQ------FMP-L---LIGWFS------------LNVP
SALGLYWVANNFLSTGQTIL--------------I------------RK-----------
---------S-L-----GATN-PA-------M--------------SG----PSGG----
-----------------ADSPSEESKVI-----------DVTGFD---------------
------------------------------------------------------------
------------------------------------------------------------
-------------------A-GTT---K--------------------------------
----------------------------------------KSGKGGK-------KSKRK-
------------------------------------------------------------
---
>STPS_XP_002290516.1
------------------------------------------------------------
------------------------------------------------------------
------------MKSHALLLA---------------------------------------
------------------------------------------------------------
------------------------------------------------------------
--------------------------------------LSAPTSLHAFAPPS--------
--------------------------LKASHHAFT----------------SK-------
------------------------------------------------------------
------------------------------------------------------------
---LSMVDPSMLA-----------HHDITP----HVETINNFFSSLVLSDL-NVDSVTSV
AAPVQPLGASPS---------PEATKAAI--------------EAVTA----------SS
AD------PN-AQNG--------------WF---GF-----LTLP----IEGLLKLIHGG
--------LDS-MGMS------------SNAWGISIIAMTVVIKA-LTFPLTKS------
---QLESTNKMQA-------------------LQ------P--T-------I-KSLQA--
---K--YQS-----------N----------------------------P----E-----
-V---MN--------------QKIAE----------VYQTN-E---------VN------
----P---------LA---GC-IPSLVQIPVFI-------GLYRAVLNLA----KENAL-
------------------------------------------------------------
-DEP---FL-----------FLPNLEGPTYGA--DPA---HGS-DWLFKN-WVDGV-PGL
GWEDTIAF----LSIPVFLTISQVISMNMMQP----K-T---------------------
--DDP------QQQQANVI---LK------VLP-F---MIGWFA------------LNVP
AALGVYWVVNNIVTTATTLY--------------V------------RN-----------
---------S-M-----PKPD-VS-------S--------------VG----GGAA----
---GASVMEA-----RTTDFNPTPMNER------------AVGFG---------------
----------------GSSSDSGNSMKT---ITPI-DAEIVGDD----------------
------------------------------------------------------------
-------------EGMEVLGDGPDIP----------------------------------
--------------------------------------GAPQSKGKR------GKKKKRR
N-----------------------------------------------------------
---
>SBN_17334
------------------------------------------------------------
------------------------------------------------------------
------------------------------------------------------------
------------------------------------------------------------
------------------------------------------------------------
------------------------------------------------------------
------------------------------------------------------------
------------------------------------------------------------
------------------------------------------------------------
------------------------------------------------------------
------------------------------------------------------------
--------------G--------------WL---KP-----WTDF----LEKVLALSQRQ
--------LDL-AGV-------------PYSYGWSIVVLTLFVKT-LTFPLTKL------
---QVESQLKMQR-------------------LK------P--S-------L-DKIKE--
---R--YKR-----------N----------------------------P----D-----
-I---VE--------------REKQV----------LYEEY-D---------VN------
----P---------TA---SL-FPTLATIPIFL-------GLFYSLRNVA----GEGLL-
----------------------------------------------------------D-
-DQG---FF-----------WIPTLAGPVSFADRQAG---VGL-KWLYPL--IDGE-PPI
GWDKAIRY----LVLPASLVVAQILSSQILAS----I-S----EK---------------
--AKK------EMEFGDAL---TY------VLP-L---VIGYFS------------LAVP
SGLALYYLSNTLISNLQQVY--------------L------------RE-----------
------------------------------------------------------------
------------------------------------------------------------
------------------------------------------------------------
------------------------------------------------------------
------------------------------------------------------------
------------------------------------------------------------
------------------------------------------------------------
---
>SPT_XP_002178077.1
------------------------------------------------------------
------------------------------------------------------------
------------MRLTLPLFLCVAG-----------------------------------
------------------------------------------------------------
------------------------------------------------------------
------------------------------------TQAFAPASRSSLALPS--------
--------------------------AATRWTRST----------------SG-TTT---
------------------------------------------------------------
------------------------------------------------------------
-ARSFGLDPSVF-------------HDLPQ----QMSLLQDAFSSISVAD-----AVAA-
-------------------------------------------TADVA----------QD
VA------AE-SDSG--------------WF---GF-----LTIP----IKLLLQAIHSL
--------LLT-VGLN------------TNSWGVAIVLLTILIKV-VTFPLTKT------
---QLESTNKMQA-------------------MQ------P--A-------I-KELQA--
---K--YQS-----------N----------------------------P----E-----
-V---MN--------------QKIAE----------FYQTN-E---------IN------
----P---------LA---GC-LPSIVQIPVFI-------GLYRAVLELA----QANKL-
------------------------------------------------------------
-DES---FL-----------FLPNLEGPTYGA--EPG---SAA-DWILKG-WTDGV-PSL
GWPDTIAF----LILPVFLVISQYLSMELMQP----K-T---------------------
--DDP------AQQQSNAI---LK------VLP-I---MIGWFS------------LSVP
AALSVYWVINNIITTGTSLI--------------I------------RN-----------
---------S-M-----SVET-VT-------P--------------SG-----TAT----
---ASAPPRA-----NQADTIFSPPRDK------------PAGFGD--------------
--------------ASGSSSAASDGVKP---LTAI-DAEIVEEKT---------------
------------------------------------------------------------
-------------------GGGTS---E--------------------------------
--------------------------------------DNSSKKRGG-------KKKRKK
N-----------------------------------------------------------
---
>SES_09428
------------------------------------------------------------
------------------------------------------------------------
------------MGRPLTALVAA-------------------C-----------------
------------------------------------------------------------
------------------------------------------------------------
-------------------------------------AMANAGTVSAFAPPGLAVSARSR
F------------------------VAANSWTSRS----------------SA-PA----
-----------------------------ARPSASGAR----------------------
------------------------------------------------------------
-GLQAMVDPGMMHG---------------------VDPAWLHQVLTGIAD----------
------------------------------------------GDVAAA----------VA
EE------AA-KGGG------------GGFH---PI---QLLTGV----TEGAITGLHDV
--------LAS-MGV-------------PSAYGISIICFTLFVKG-ITFPLTYQ------
---QLSSTTKMQT-------------------LG------P--K-------V-KELQA--
---R--YAN-----------N----------------------------P----E-----
-A---AN--------------QAVQQ----------LYQTE-N---------VN------
----P---------LA---GC-LPALAQIPIFI-------SLYRSLLNLA----KENKL-
------------------------------------------------------------
-TES---FL-----------WIPSLEGPTFDS--PPT---EMM-SWIKDW--SDGA-PKL
GWHDTIAY----MTIPIILVITQSISTRIMQP----A-K----DPS--------------
QPVDE------SQAASQNI---VK------FLP-L---MIGWFS------------LSVP
SALGLYWILNNFISTATSVF--------------I------------RN-----------
---------Q-I-----ADET---------------------------------------
---GDPNMKAPKITLPFMEEEPEVVTMPI----------PREALPD--------------
----------------SAVVEETKGFVP---TPATLDAEVEGEIV------------KED
------------------------------------------------------------
------------GAPAPPVSAASA---K--------------------------------
--------------------------------------PPKGSKKKR-------KKKRAR
K-----------------------------------------------------------
---
>HEH_XP_005756386.1
------------------------------------------------------------
------------------------------------------------------------
------------MSSVRSSSS---------------------------------------
-----A-----LLLSLA-------------------------------------------
------------------------------------------------------------
-------LPL-------------------------------AAGFSATARPQ--------
------------------------------------------------------------
----------------------------LTRGALASG-----------------------
------------------------------------------------------------
---LSHAAPAQLGRTG-------------------GASMLADGFASLLAD-----AAI--
LL-------PDD---------------AA--------------ASAG-----------AA
AA------EA-AQEG--------------WF---DL-----I----------VIRPFEYA
--------IEQ-LAS-------------VAGYGPAIIIFTLGIKL-LLFPLTKQ------
---QIESTQKMQA-------------------IG------P--A-------A-KALQE--
---K--YRD---------R-D----------------------------P----A-----
-R---LN--------------VELQK----------LYQDN-E---------VN------
----P---------LA---GC-LPAFAQIPLFI-------GLYRSLLLLA----KEDKL-
------------------------------------------------------------
-EQP---FL-----------WLPSLEGPVA----DYQ---QGI-GWLTEW--VNGA-PKF
GWADTAAY----LVLPVLLVLSQYASMELLTP----K-S---------------------
--DDP------AQAQSQAI---LK------FLP-L---MIGWFS------------LNVP
SGLGLYWLTNNIVTTASTLA--------------I------------RA-----------
---------M-A-----PKVE-IK-------V--------------AG----GSGG----
---AA------------ATMEPT-------------------------------------
-----------------------------------ATKGFGGRRFG-EVIESEGEG-GA-
-------------------KIKIKPPGAA----------------AVVEATVAESVTEAT
AV------------EATPVVDAAV---S------------------EA------------
--------------------------------------PRKTTKKKK-------KKKRN-
------------------------------------------------------------
---
>ACC_XP_005715700.1
------------------------------------------------------------
------------------------------------------------------------
------------------------------------------------------------
------------------------------------------------------------
------------------------------------------------------------
------------------------------------------------------------
------------------------------------------------------------
------------------------------------------------------------
------------------------------------------------------------
------------------------------------------------------------
------------------------------------------------------------
------------------------------------------------------------
------------------------------------------------------------
----------MQA-------------------LS------P--R-------L-KKIQA--
---D--YKD-----------N----------------------------P----A-----
-V---LN--------------QMTAQ----------LYKDE-Q---------IN------
----P---------LA---GC-LPVLAQIPVWI-------ALYRSVLNLA----SDDLL-
------------------------------------------------------------
-KES---FL-----------WLPSLQGPVS----KTG---QGLNTWLYPL--VNGA-PPI
GWHDALCY----LILPVILVASQFYSQKLIQP----P-S---------------------
--DDP------QQQQTAKI---LK------FMP-L---LIGWFS------------LNVP
SGLGVYWVTNNLLSTAQTVY--------------I------------RS-----------
---------Q-LPELAKAAIT-PV-------P--------------SE------------
-------------TVASSDVLPSSSTLD-----------EADGFR---------------
------------------------------------------------------------
------------------------------------------------------------
-------------------SNGAP---T--------------------------------
----------------------------------------KTTKPKS-------KKRRKR
R-----------------------------------------------------------
---
>SAA_XP_009037410.1
------------------------------------------------------------
------------------------------------------------------------
------------------------------------------------------------
------------------------------------------------------------
------------------------------------------------------------
------------------------------------------------------------
------------------------------------------------------------
------------------------------------------------------------
------------------------------------------------------------
------------------------------------------------------------
------------------------------------------------------------
------------------------------------------------------------
-------------GV-------------VGSYGVAIVLFTLLLKA-VTFPLNYQ------
---QIESTTKMQA-------------------LQ------P--A-------I-KRIQA--
---K--YAA-----------D----------------------------P----Q-----
-Q---MN--------------IMMAE----------LYQEN-E---------LN------
----P---------LA---GC-LPALVQIPIFI-------ALYRSLLSLA----KEDLL-
------------------------------------------------------------
-EES---FL-----------WIPNLEGPVYGA--------QNA-DWLFKFDQWNGAIPPL
GWHDTVAY----LALPCLLVVAQSASTTLLQP----P-A----DP---------------
--NNE------AAQTSNQV---LK------YLP-L---MVGFFS------------LNVP
AGLTIYWFCNNIITTASTLY--------------I------------RQ-----------
------------------------------------------------------------
------------------------------------------------------------
------------------------------------------------------------
------------------------------------------------------------
------------------------------------------------------------
------------------------------------------------------------
------------------------------------------------------------
---
>SNG_XP_005855715.1
------------------------------------------------------------
------------------------------------------------------------
------------MKLLLGI-----------------------------------------
-----------CVIGAALTQ----------------------------------------
------------------------------------------------------------
--GFLTPTPMHQA-----------------FQ---D------------------------
--------------------------TRTQHRRFA----------------SR-TL----
------------------------------------------------------------
------------------------------------------------------------
---KAVVDPGHVAEVV--------HTHLP------SSSVWLLQTLQGVAD-----AAA--
AT---AADTAGA---------VEGSKEMT--------------GA-------------AA
AA------AA-NNGG--------------WL---AA-----PIGA----IEKAITFMHET
--------LEG-AGL-------------QNTYGLSIIAFTVLVKL-VTLPLNYK------
---QIESTTKMQA-------------------IQ------P--K-------M-KEIQA--
---K--YKS-----------D----------------------------P----T-----
-L---QQ--------------QKMAQ----------LYSDN-N---------VN------
----P---------LA---GC-LPALVQIPIFI-------SLYRALTNLA----AANEL-
------------------------------------------------------------
-NEP---FL-----------WLPNLEGPTYGA--GPA---DGM-NWLKQW--EGFT-PSL
GWHDTIAF----LTVPLILIVSQSISQQILQP----A-A----NK---------------
--DDP------NAQQSQAI---LK------FLP-F---MVGYFS------------LNVP
SGLGVYWIANNLITTLTTVA--------------V------------RA-----------
---------V-I-----QGKE-EE-------AV-------------AG----GGGGGTEV
EDVDDESSSSAGVEKRKFGGLPAVGVSQD----------ERLGRT---------------
--EKGST---------VEVLKEEGGLTV---LREVKDGEVVSTTVR-LTPEEMKRR-REA
-------------------LARGEDPAAV-------------------------------
------------GPPTTPKTPEPS------------------------------------
----------------------------------------NDPRQNK-------RSKRRK
K-----------------------------------------------------------
---
>SVB_CEL98483.1
----------------------------------MRYHR----R-Q--------------
---------------------------W--------------------------------
------------LAAALALCIGL-------------------------------------
------------------------------------------------------------
------------------------------------------------------------
-----------------------------------NHYAAGFARTSAFTAVN--------
----------------------RLQASRPPLRRSR-------------------------
------------------------------------------------------------
------------------------------------------------------------
-PSPRMLDPTTLSALLPAA-----LSFIPSPPVSAGGFGPVMEVLQGVAQ-----AAGE-
-----------------------GGEAVG--------------QAVQT----------VT
EE------VA-KEPG--------------WW---DN-----YVSF----LENMIYQVHHV
--------MEDKFGI--------------PQFGWAIIVFTVLIRI-FVFPITWN------
---QMQGTQKIQA-------------------LN------P--V-------V-QEIKK--
---R--FGK-----------N----------------------------Q----Q-----
-I---QT--------------LLTAQ----------LYQEA-K---------VN------
----P---------LA---SI-LPAFVQIPIFL-------GLYRSLSNLA----KDGQL-
------------------------------------------------------------
-SES---FL-----------WIPNLEGPTFGA--DPA---QAL-NWLTTG--WDGSNPPL
GWEATLLY----LTVPVIYVISQYISQAILTP----P-A---------------------
--EDE------QSKRVQEL---LK------YLP-F---LIGYFA------------LSVP
SALVIYWIASNVLVTAISWS--------------L------------KQ-----------
---------Y-F-----KSNP-IEYDI----K----------------------------
---LDDIIPE-----ELKNMLPTPDVSD------------ILNMS---------------
-----------------------------------WEDLLKDAQTH-AVPPRASRRPRED
D--------------EILGDISVNGRAAAGAA----------------------------
------------LVPPEATTMAADTTTT----------S---------------------
--------------------------------------SSSSSSGGKEEVPRVEKASERQ
TQPV----------------SAGEA-----------------------------------
---
>HGT_XP_005821456.1
------------------------------------------------------------
------------------------------------------MMLL--------------
------------RSLVLAATA---------------------------------------
-----------VAVHSF-------------------------------------------
------------------------------------------------------------
-------APPLAA----------------------------QASLRRLSPPS--------
----------------------QHLPLTGMKKARG----------------SS-TR----
-----------------------------VQAVMMPG-----------------------
-------------------------------------TEAASFL----------------
-SLLHLADPSH-------------------------LPADVAASTAALQD-----AMQ--
--------------------------LLS--------------DAAAA----------AA
ET------TE-DKPG--------------VF---GS-----FVNL----IVTCLTALHTA
--------FKS-AGI-------------PGAWGYAIATFTIFVKA-VTYPLNFK------
---QMSSTIALQQ-------------------LQ------P--K-------V-KAIQS--
---R--YAN-----------D----------------------------P----Q-----
-T---QN--------------EKIAE----------LYRTE-N---------VN------
----P---------LA---GC-LPTLIQIPVFI-------GLYRSVLQLA----QKDLL-
------------------------------------------------------------
-EES---FL-----------WIPSLQGPVGEYNAKTGLPIDAT-AWLFKG-WTEGH-PAL
GWDGTLAY----LSLPIILVITQTLSQKILQV----N-K-----T---------------
--QDS--------------------------LP-L---L-------------------SP
SAL---------------------------------------------------------
------------------------------------------------------------
------------------------------------------------------------
------------------------------------------------------------
------------------------------------------------------------
-------------PPLSPF-----------------------------------------
------------------------------------------------------------
------------------------------------------------------------
---
>SCV_00908
------------------------------------------------------------
------------------------------------------------------------
------------MRSLLSA-----------------------------------------
--G--------VVLGAA-------------------------------------------
------------------------------------------------------------
-------LSCEA-----------------------------LERRTGFVAPG-LRLQRSR
L------------------------ETGVSYRSPS----------------SS-FPAPDE
-----------------------------ESSAFYP------------------------
-------------------------------------FPEGEMN----------------
-EMNRNADGTALAAA--------------------SAALPFLLFAPSLAQ-----AADS-
---------APS---------------VT--------------QAVTD----------AG
AT------AA-ADPS--------------WF---DQ-----FIAL----VQGSIVSVHEA
--------LEA-QGI--------------SDFGWAIIAVTIMIRI-LVSPIQAY------
---STYNARKTQA-------------------LN------P--M-------L-QEIKK--
---K--FGY-----------N----------------------------P----Q-----
-L---QQ--------------YVTGL----------AMQEA-K---------TN------
----P---------LA---GV-LPSFAQIPVFI-------ALYRSLSNLS----QTSQL-
------------------------------------------------------------
-DEP---FL-----------WIPTLQGPTFGQ--------NNA-DWLFKW--VDGV-PKL
GWEQTALY----LILPALYTGVQFVTQALLTP----S-K-----K---------------
--DDP------NAEQNEQIAGALK------FLP-L---LVGWFS------------LSVS
SALVLYWIASNIFVSLVSFG--------------M------------RS-----------
---------Y-F-----DQNP-IT-------T--------------DL------------
-N-LEDILPP-----SIKRLMPAKDVEH------------LVEMS---------------
-----------------------------------WEDHLAEAELH-ELPDRKPAR-VL-
-----------------LAELRPESPAVK-------------------------------
------------------------------------------------------------
-----------------------------------------ALRRSP-------QAETER
E-------------------PEAVVASQ--------------------------------
---
>AAT_NP_173858.5
------------------------------------------------------------
------------------------------------------------------------
------------MSSTISLKPT--------------------------------------
----------HLILSSF-------------------------------------------
------------------------------------------------------------
--------STGKV----------------------------------------LQFRRSR
F----------------------------SHTPSS----------------SS-SR----
-----------------------------YR-----------------------------
-------------------------------------TLVAQLG----------------
-FRPDSFDF---------------------------IKDHAENLLYTIAD-----AAV--
SS-------SET---------------FE--------------SVAG-----------TT
TK------TT-QSND--------------WF---SG-----IANY----METILKVLKDG
--------LST-VHV-------------PYSYGFAIILLTVLVKA-ATFPLTKK------
---QVESAMAMKS-------------------LT------P--Q-------I-KAIQE--
---R--YAG-----------D----------------------------Q----E-----
-K---IQ--------------LETAR----------LYKLA-G---------IN------
----P---------LA---GC-LPTLATIPVWI-------GLYRALSNVA----DEGLL-
------------------------------------------------------------
-TEG---FF-----------WIPSLAGPTTVAARQNG---SGI-SWLFPF--IEGH-PPL
GWPDTLAY----LVLPLLLVFSQYLSIQIMQS----S-Q-----S---------------
--NDP------AMKSSQAV---TK------LLP-L---MIGYFA------------LSVP
SGLSLYWLTNNILSTAQQVW--------------L------------QK-----------
---------Y-G-----GAKN-PV-------E--------------KF-----TNL----
---VTKEDKT-----QQIEKSFSEPLVQ--------------------------------
--KSVSE---------LKIPREKGGEK----VTP--ECPKPGERFR-LLKEQEAKR-R--
-------------------REKEERQKAE--------AALSNQNTDKAHEQDEKSDTA--
---------------IVAEDDKKT---E------------------LSAVDETSD--GTV
AVN-----------------GKPSIQKDETTNGTFG-IGHDTEQQHS-------HETEKR
------------------------------------------------------------
---
>APV_XP_007163702.1
------------------------------------------------------------
------------------------------------------------------------
------------MAALLPYAP---------------------------------------
-----------NIVSA--------------------------------------------
------------------------------------------------------------
--------P--------------------------------FGSRTATRLPN---RPHSH
AFAASTRHF------------LR-----------G----------------SL-SV----
-----------------------------ARFGL--------------------------
-------------------------------------KPGFLPE----------------
-P----EDAEGLLR---------------------ELFGRAEGLLYTIAD-----AAV--
SS-------SDT---------------VA-----------------------------AS
AA------AK-QNND--------------WL---SG-----ITNY----METVLKVLKDG
--------LST-LHV-------------PYAYGFAIILLTVLVKA-ATFPLTKK------
---QVESSLAMRT-------------------LQ------P--Q-------I-KAIQE--
---R--YAG-----------D----------------------------P----E-----
-R---IQ--------------LETAR----------LYKLA-N---------IN------
----P---------LA---GC-LPTLATIPVWI-------GLYRALSNVA----DEGLL-
------------------------------------------------------------
-TEG---FF-----------WIPSLAGPTSIAARQDG---SGI-SWLFPF--VDGL-PPL
GWSDTLAY----LVLPVLLVVSQYISVQIMQS----S-Q-----P---------------
--NDP------NMKSSQVL---TK------FLP-L---MIGYFS------------LSVP
SGLSLYWLTNNILSTAQQVW--------------L------------QK-----------
---------L-G-----GAKN-PV-------R--------------Q--------V----
---PDDITEN-----DLTQVQKSISKLN--------------------------------
--STIP-----------KEAK---QSE----KTS--EGPRAGDRFK-QLKEQEARR-R--
-------------------QQREEEKSKGMETEARETKVDESHETLKKTGSDL-SVEKSL
S--VGSDTDPS----ISGVVNGNV---L------------------STDLEENQN--STS
ASETE-NNEGSTHFNN-AEINEKNSDKEPREVLTS---TTTTNRQPP-------AEDADR
L-------------------TKD-------------------------------------
---
>AMA_XP_018681219.1
------------------------------------------------------------
------------------------------------------------------------
------------MASVLFAEL---------------------------------------
-----------QFLPL--------------------------------------------
------------------------------------------------------------
--------PSFAG-------------------------------RPSARPPSLLLLRHRQ
D---RFGL----------------------LGGHP----------------SP-SL----
-----------------------------LRGSFV-------------------------
-------------------------------------ARVGPAP----------------
-YLPDFEAAEGLAR---------------------ELFGRVEGLVYTVAD-----AAV--
AS-------SDA----------------------------------------------AA
ES------SK-QSGD--------------WL---SG-----ITYY----LETVLKILKDG
--------LST-LHV-------------PYSYGFAIILLTVLVKA-ATFPLTKK------
---QVESALAMRS-------------------LQ------P--Q-------V-KAIQQ--
---R--YAG-----------D----------------------------Q----E-----
-R---IQ--------------LETAR----------LYKLA-G---------IN------
----P---------LA---GC-LPTLATIPIWI-------GLYRALSNVA----NEGLL-
------------------------------------------------------------
-TEG---FF-----------WIPSLAGPTTIAARQNG---SGI-SWLFPF--VDGH-PPL
GWSDTFAY----LVLPVLLVISQYISAQIMQP----T-Q-----G---------------
--NDP------SQQNAQAV---TK------FLP-L---MIGYFA------------LSVP
SGLSLYWLTNNILSTAQQIW--------------L------------QK-----------
---------L-G-----GANN-PV-------Q--------------D--------Y----
---INSATRD-----EASERQKTPSLMQ--------------------------------
--KSVSE---------IEMSKSSQGQQE---EIS--DGLRRGERFK-QIKEEEAWR-R--
-------------------KQREEEKKRMQEGAEDSSVIIMQSLEATSIDSDK-SVEKTD
NMVLKKETELH----VSPSENGGL---N------------------SKTMTTNKD--GLF
LQ---------------------NVHKEQAAS--------NGDQTSE-------NSLDER
DEET----------------EIDKI-----------------------------------
---
>ASB_XP_021306543.1
------------------------------------------------------------
------------------------------------------------------------
------------MAAPCHLHL---------------------------------------
----------HLHLPGC-------------------------------------------
------------------------------------------------------------
--------PQTLA-------------------------------LPLPSPRG--------
----FSA-------------------------RPG----------------LR-SR----
-----------------------------SRLRL--------------------------
-------------------------------------RPVAALG----------------
-P----ADAGD-------------------------LLGRVEAFLYTVAD-----AAV--
SA-------ADP---------------VV--------------TAAD------------G
GT------KE-AAGD--------------WL---SG-----ITNS----METVLKVLKDG
--------LSA-LHV-------------PYSYGFAIILLTVLVKA-ATFPLTKK------
---QVESALAMRS-------------------LQ------P--Q-------V-KAIQE--
---R--YAG-----------D----------------------------Q----E-----
-R---IQ--------------LETAR----------LYKLS-G---------VD------
----P---------LA---GC-LPTLVTIPVWI-------GLYRALSNVA----NEGLL-
------------------------------------------------------------
-TEG---FF-----------WIPSLAGPTTIAARQNG---QGI-SWLFPF--TDGH-PPL
GWSDTLAY----LVLPVLLVISQYISTQVMQP----P-Q-----S---------------
--NDP------SQQGAQAV---TK------FLP-L---LIGYFA------------LSVP
SGLGLYWLTNNILSTAQQVW--------------L------------QK-----------
---------L-G-----GAKN-PV-------K--------------E--------Y----
---IDVLSRE-----ESTTVQKNESTV---------------------------------
--QIEPL---------PKLSKPQPSQE----PKP--SGPQRGERFR-KLKEEESRR-KE-
------------------VLGQAKQSEQS------------SSESSFLDETQN-SDMSSG
D--KKDQQESHENGPIVTNSNGGV---N------------------HSRNEKAQN--LSS
E-------------------------KEAADDH-----SSVSKPVSP-------DARKLT
DQEN----------------GNDAV-----------------------------------
---
>AZM_XP_008664855.1
------------------------------------------------------------
------------------------------------------------------------
------------MAAPS-------------------------------------------
----------HLHLPGC-------------------------------------------
------------------------------------------------------------
--------PQTLA-------------------------------LPLPWPRG--------
----FSA-------------------------PPG----------------LL-SR----
-----------------------------SR-RL--------------------------
-------------------------------------RPVAALG----------------
-P----ADAGD-------------------------LLGRVEALLYTVAD-----AAV--
S--------AEP---------------VA--------------AA---------------
GT------KEAAAGD--------------WL---SS-----ITNS----METVLKVLKDG
--------LLS-LHV-------------PYSYGFAIILLTVLVKA-ATFPLTKK------
---QVESALAMRS-------------------LQ------P--Q-------V-KTIQE--
---R--YAG-----------D----------------------------Q----E-----
-R---IQ--------------LETAR----------LYKLS-G---------VD------
----P---------LA---GC-LPTLVTIPVWI-------GLYRALSNVA----NEGLL-
------------------------------------------------------------
-TEG---FF-----------WIPSLAGPTTIAAQQNG---QGI-SWLFPF--TDGH-PPL
GWSDTLAY----LVLPVLLVISQYISSQVMQP----P-Q-----S---------------
--NDP------SQQGAQAV---TK------FLP-L---LIGYFA------------LSVP
SGLGLYWLTNNILSTAQQVW--------------L------------QK-----------
---------L-G-----GAKN-PV-------K--------------E--------Y----
---IDKLSRE-----ESTNVQKNGSTV---------------------------------
--QSKPL---------PKLSKAQPSQE----LKP--TGPQRGERFR-KLKEEESRR-KE-
------------------VLGQAEQSEQS------------SFESSVVDGAQI-SDASSG
D--KNDEQEPHEIGPIVANSNGGV---N------------------HSRNEKTEN--FSS
E-------------------------KEAADDH-----SSVSKPMLP-------DAHKLT
DQDN----------------GNDAV-----------------------------------
---
>AAC_XP_020097560.1
------------------------------------------------------------
------------------------------------------------------------
------------MAASASASAS--------------------------------------
----------ASLLLS--------------------------------------------
------------------------------------------------------------
-----------------------------------------------LRPPP--LSRQSH
LPSAGQLLL------------LRRRRRPRPGRRFS----------------SS-PA----
-----------------------------PRFAAQ-------------------------
-------------------------------------HHVPDFQ----------------
-SAD------GLAR---------------------DLLARAESLIYTLAD-----AAV--
SS-------PDA----------------------------------------------AA
EG------SK-QSGD--------------WL---SG-----ITTY----LETVLKVLKDG
--------LSA-LHV-------------PYAYGFAIILLTVLVKA-ATFPLTKK------
---QVESALAMRS-------------------LQ------P--Q-------V-KAIQQ--
---R--YAG-----------D----------------------------Q----E-----
-R---IQ--------------LETAR----------LYKLA-G---------VN------
----P---------LA---GC-LPTLATIPVWI-------GLYRALSNVA----DEGLL-
------------------------------------------------------------
-TEG---FF-----------WIPSLAGPTTIAARQNG---SGI-SWLFPF--KDGH-PPL
GWSDTFAY----LVLPILLVISQYISAQIMQP----S-Q-----G---------------
--NDP------SQKNAQAI---TK------FLP-L---LIGYFA------------LSVP
SGLSLYWLTNNILSTAQQVW--------------L------------QK-----------
---------L-G-----GANN-PV-------K--------------E--------Y----
---IERVSSD-----ETSNIEKSRLNIP--------------------------------
--KAIPK---------PEPEKPISSQR----TTS--DGSRRGERFK-QIKEQEARR-R--
-------------------KQREEEKKRAEQVVEDSRAVVEQQHSNVITTQNKDTQDQDQ
D-----QVSSQ----MSTSNNGGL---S------------------HSADSMTAN--SKN
QNG--------------------NAYKEESEVN-----ASTDKQASC-------NARDLR
DSET----------------ERNEA-----------------------------------
---
>AOS_XP_015631158.1
------------------------------------------------------------
------------------------------------------------------------
------------MDA---------------------------------------------
----------HLLLLAR-------------------------------------------
------------------------------------------------------------
--------PRALA-------------------------------LAAARAPG--------
----GVA----------------------GFRRPA----------------SA-RRVAP-
-----------------------------RRVVL--------------------------
-------------------------------------RPVAALG----------------
-GGGGFAEVGE-------------------------LFGRVEAFLYTVAD-----AAV--
SA-------SPE---------------VV--------------QGG------------GG
GT------KE-AAGD--------------WL---SG-----ITNS----METVLKVLKDG
--------LSA-LHV-------------PYPYGFAIILLTVLVKA-ATFPLTKK------
---QVESAIAMRS-------------------LQ------P--Q-------V-KAIQE--
---R--YAG-----------D----------------------------Q----E-----
-R---IQ--------------LETAR----------LYKLS-D---------VD------
----P---------LA---GC-LPTLVTIPVWI-------GLYRALSNVA----NEGLL-
------------------------------------------------------------
-TEG---FF-----------WIPSLAGPTTIAARQSG---QGI-SWLFPF--TDGH-PPL
GWSDTLAY----LVLPVLLVISQYVSSQVMQP----P-Q-----N---------------
--NDP------SQQGAQAV---VK------FLP-L---LIGYFA------------LSVP
SGLSLYWLTNNILSTAQQVW--------------L------------QK-----------
---------L-G-----GAKN-PV-------K--------------EY------------
---IDKLAKE-----ESTNLGKPEPAI---------------------------------
--KSDPL---------PKVGKPPASQE----PEP--SGPQRGERFR-KLKEEESRR-KV-
------------------FLEKAEQTEQA------------GTQAGIVDGKQN-SDASGD
NI---DEQESHENEPIIANGNGGL---S------------------HSTNEMIPN--GSM
KE---------------------DIIQESTDSH-----SSVIDPTSH-------DAHKSR
DEEN----------------EQDAV-----------------------------------
---
>SSM_13868
----------------------------------MERPE---------------------
----------------------------------------------L-----------R-
----------VAMAGAVLAASQL------------------DCS----------------
------------------------------------------------------------
--------------------------------------------------------FV--
--APAARQPTSLGSAT--------------------------------------------
--------------------KGTTATAAQRPRHNGSP-WGLAMAGLCVGAASNRRLARFQ
RPKNVN-------------------KKHVTTRAVPP------------------------
-------------------------------EAMEALNDLAKVEHGDFLQQVHDFCEKAN
LVTGVHGNPTELAATL-------------------------QQWKDGFSDMLVPPAYAA-
--------------------DLPPVELDP--------------NTTYLYGA-----DGAV
LV------DPMNNKPIP----------DDWW--------NGFIGF----QADLIKGIDAF
--------LRE-QGV-------------EQAFGWTIVLYTAFIKL-LFFPLQQG------
---QLKSASMMQL-------------------LS------P--K-------V-KEIQE--
---K--YKD-----------D-------------------------PDTQ----Q-----
---------------------RLLGQ----------LYSVM-D---------VN------
----P---------LG---GC-LPVLLQLPIFW-------SLYGCWRRLA----AEKFP-
------------------------------------HY----------------------
-TEG---WL-----------WVPSLAQPNPDFQ-------FKF-DWLLQW--KDGQ-PEM
GWSDYLAY----LVFPAILVGSTIVQQQQAQS----S-R----PQ---------------
--TGK------EDDPQNVV---LQ------VLPWISVYFIGSLS------------LELP
QAVSVYYSMNTALSVAQTQV--------------V------------KWGL-------RK
---------E-IP----GYEE-FE-------R--------------TGK---FPEGA---
------------FEDMARASAPAPKTL-------------HEAVG---------------
----------------SQGFR---------------------------------------
------------------------------------------------------------
------------------------------------------------------------
------------------------------------------------------------
-----------------------------------------------------VH-----
---
>OSC_NP_011576.1
------------------------------------------------------------
------------------------------------------------------------
------------MLKRL-------------------------------------------
------------------------------------------------------------
------------------------------------------------------------
------------------------------------------------------------
-----------------------------ANRQNG-------------------------
------------------------------------------------------------
------------------------------------------------------------
-------------------------------------------F----------------
AS----------------------------------------------------------
--------FSCSSVGLRYG-RTNPSTKRSF----------SLFQS----VADTFLTVHEA
--------SH-------------------IPWIVLVPLTTMTLRTLVTLPFSIW------
---QRRRILKQQE-------------------LR------K--L-------V-QPITPI-
IKLR--LAA-VTNKK--SR-NAARISSNGSFMPLQLQNAGVLTP--EQITLLAVK-----
-E---TR--------------KRQKK----------LFKKY-N---------VP------
----L---------WK---NA-LLPMVQIPLWV-------TVSMGIRTLT----ETQLI-
-----------ES-----------------------------------------------
-------FY-------PS--WFSAL----------------GF--------------SSF
DLSS--PLVAMPLLAPILVGTLAVLNVELNGRLMFSS-S---LSSQGIKT--------IS
RNSTR------VQEAMTSILNVSR------LGC-V---VMLAMS------------SQAP
FLLSLYWISSQLFSLVQNII--------------L------------NWIY---PYQ-R-
------------------------------------------------------------
------------------------------------------------------------
------------------------------------------------------------
------------------------------------------------------------
------------------------------------------------------------
------------------------------------------------------------
------------------------------------------------------------
---
>OSPU_XP_016609229.1
------------------------------------------------------------
------------------------------------------------------------
------------MQYLVQTSEIAAGKAML-------------------------------
---------------------------------------------------------SRT
FGPSRR------------------------------------------------------
------------------------------------------------------------
-------------------CAFLPAKILQCTRALK-------------------------
------------------------------------------------------------
------------------------------------------------------------
--------PQRP-------------------------------------------AGAP-
--------WLPTTIF---------------------------------------------
--------AAATPIGTD----------PSFSF--------SPIAF----IETALTQVHSV
--------TG-------------------FPWWLTIVSCTVALRATCTLPLAIQ------
---QRRRVARLAE-------------------LQ------P--I-------L-KAWEG--
---T--FRQQM--KAQ-RG-SRSL-----------------LAL--NKAQI---------
-T---YK--------------QKVRE----------LYRTY-N---------CH------
----P---------IK---TI-ILPWVQIPLWI-------TASLALRRMA----AFPAP-
-----------------------------------------------WLETPM-AAIEGF
TTGG---TA-----------WF-----------------------------------VDL
AAPD--PT----MIVPLTIGFLHLMNVELNKS----I-V----NLG--------------
--GRK------DHPLMTFL---FR------CLS-I---VIIPVA------------TQVP
MALSLYWATSAAFSTTQNIG--------------F------------WLL--------KR
---------Y---------------------R----------------------------
-------------------NAP--------------------------------------
------------------------------------------------------------
------------------------------------------------------------
------------------------------------------------------------
------------------------------------------------------------
------------------------------------------------------------
---
>OPP_XP_003818411.1
------------------------------------------------------------
------------------------------------------------------------
------------MLCRLG------------------------------------------
------------------------------------------------------GRWLRP
LPALQ-------------------------------------------------------
---LWARDLPL-------------------------------------------------
-----------------------APVPTSGAKR---------------------------
------------------------------------------------------------
----------------------------------------PTLP----------------
------------------------------------------------VW-----AVAP-
-V-----------------------------------------SAV--------------
--------------HA-----------NGWY---EALAASSPVRV----AEEVLLGVHAA
--------TG-------------------LPWWGSILLSTVALRGAVTLPLAAY------
---QHYILAKVEN-------------------LQ------P--E-------I-KTIAR--
---H--LNQEV--AV--RA-NQLG-----------------WSK--RDARLTYLK-----
-N---MR--------------RLISE----------LYVRD-N---------CH------
----P---------FK---AT-VLVWIQLPMWI-------FMSFALRNLS----TGAAH-
-------------------------------------------------SEAGFSVQEQL
ATGG---IL-----------WF-----------------------------------PDL
TAPD--ST----WILPISVGVINLLIVEICAL----Q-K----IG---------------
--MSR------FQTYITYF---VR------AMS-V---LMIPIA------------ATVP
SSIVLYWLCSSFVGLSQNLL--------------L------------RS-----PGF-RQ
---------L-C-----RIPS-TK-------S--------------DS------------
-------------------ETPYK------------------------------------
-----DI---------FAAFN---------------TKFISRK-----------------
------------------------------------------------------------
------------------------------------------------------------
------------------------------------------------------------
------------------------------------------------------------
---
>OGGG_XP_018880947.1
----------------------------------MS-----AGL----------------
---------------------------W----GP--------------GSGLRGG-----
----------AEMLFRLG------------------------------------------
------------------------------------------------------GRWLRP
LPALQ-------------------------------------------------------
---LWARDPPL-------------------------------------------------
-----------------------APVPTSGAKR---------------------------
------------------------------------------------------------
----------------------------------------PTLP----------------
------------------------------------------------VW-----AVAP-
-V-----------------------------------------SAV--------------
--------------HA-----------NGWY---EALAASSPVRV----AEEVLLGVHAA
--------TG-------------------LPWWGSILLSTVALRGAVTLPLAAY------
---QHYILAKVEN-------------------LQ------P--E-------I-KTIAR--
---H--LNQEV--AV--RA-NQLG-----------------WSK--RDARLTYLK-----
-N---MR--------------RLISE----------LYVRD-N---------CH------
----P---------FK---AT-VLVWIQLPMWI-------FMSFALRNLS----TGAAH-
-------------------------------------------------SEAGFSVQEQL
ATGG---IL-----------WF-----------------------------------PDL
TAPD--ST----WILPISVGVINLLIVEICAL----Q-K----IG---------------
--MSR------FQTYITYF---VR------AMS-V---LMIPIA------------ATVP
SSIVLYWLCSSFVGLSQNLL--------------L------------RS-----PGF-RQ
---------L-C-----RIPS-TK-------S--------------DS------------
-------------------ETPYK------------------------------------
-----DI---------FAAFN---------------TKFISRK-----------------
------------------------------------------------------------
------------------------------------------------------------
------------------------------------------------------------
------------------------------------------------------------
---
>OPA_NP_001126369.1
------------------------------------------------------------
------------------------------------------------------------
------------MLCRLG------------------------------------------
------------------------------------------------------GRWLRP
LPALQ-------------------------------------------------------
---LWARDPPL-------------------------------------------------
-----------------------APVPTSGAKR---------------------------
------------------------------------------------------------
----------------------------------------PTLP----------------
------------------------------------------------VW-----AVTP-
-V-----------------------------------------SAV--------------
--------------HA-----------NGWY---EALAASSPVRV----AEEVLLGVHAA
--------TG-------------------LPWWGSIPLSTAALRGAVTLPLAAY------
---QHYILAKVEN-------------------LQ------P--E-------I-KTIAR--
---H--LNQEV--AV--RA-NQLG-----------------WSK--RDARLTYLK-----
-N---MR--------------RLISE----------LYVRD-N---------CH------
----P---------FK---AT-VLVWIQLPMWI-------FMSFALRNLS----TGAAH-
-------------------------------------------------SEAGFSVEEQL
AAGG---IL-----------WF-----------------------------------SDL
TAPD--PT----WILPVSLGVINLLIVEICVL----Q-K----IG---------------
--MSR------FQTYITYF---VR------AMS-V---LMIPIA------------ATVP
SSIVLYWLCSSFVGLSQNLL--------------L------------RS-----PGF-RQ
---------L-C-----RIPS-TK-------S--------------DS------------
-------------------ETPYK------------------------------------
-----DI---------FAAFN---------------TKFISRK-----------------
------------------------------------------------------------
------------------------------------------------------------
------------------------------------------------------------
------------------------------------------------------------
---
>OMM_XP_001104459.2
------------------------------------------------------------
------------------------------------------------------------
------------MLCRLG------------------------------------------
------------------------------------------------------GRWLRP
LPALQ-------------------------------------------------------
---LRARDPAL-------------------------------------------------
-----------------------APVPTSGAKR---------------------------
------------------------------------------------------------
----------------------------------------PTLS----------------
------------------------------------------------VW-----AVAP-
-V-----------------------------------------CAV--------------
--------------HA-----------NGWY---EALAASSPVRV----AEEVLLGVQAT
--------TG-------------------LPWWGSILLSTVALRGAVTLPLAAY------
---QHYILAKVEN-------------------LQ------P--E-------I-KAIAR--
---H--LNQEV--VV--RA-NQLG-----------------WSE--RVARLTYLK-----
-N---MK--------------RIISE----------LYVRD-N---------CH------
----P---------FK---AT-VLVWIQLPMWI-------FMSFALRNLS----TGAAH-
-------------------------------------------------SEAGFSVQEQL
ATGG---IL-----------WF-----------------------------------PDL
TAPD--ST----WILPISVGVINLLIVEISAL----Q-N----IG---------------
--ISR------LQTYATYF---VR------AMS-V---LMIPVA------------ATVP
SSIVLYWLCSSFMGLSQNLL--------------L------------RS-----PGF-RQ
---------L-C-----RIPS-TK-------S--------------DS------------
-------------------ETPYK------------------------------------
-----DI---------FAAFN---------------TKFISRK-----------------
------------------------------------------------------------
------------------------------------------------------------
------------------------------------------------------------
------------------------------------------------------------
---
>OCJ_XP_008991441.1
------------------------------------------------------------
------------------------------------------------------------
------------MLCRLG------------------------------------------
------------------------------------------------------GRWLRP
LPALH-------------------------------------------------------
---LWARDPPL-------------------------------------------------
-----------------------VPVPTSGAKR---------------------------
------------------------------------------------------------
----------------------------------------PTLP----------------
------------------------------------------------VW-----AVAP-
-V-----------------------------------------SAV--------------
--------------DG-----------NGWY---EALATSSPVRV----AEEVLLGVHAT
--------TG-------------------LPWWGGILLSTVALRGAVTLPLAAY------
---QHYILAKVEN-------------------LQ------P--E-------I-KTIAK--
---H--LNQEV--AV--RA-SQLG-----------------WSK--RVARLTYLK-----
-N---MR--------------RLVSE----------VYVRD-N---------CH------
----P---------FK---AT-VLVWIQIPVWV-------FMSVALRNFS----TGATH-
-------------------------------------------------SEAGFSVPEQL
ATGG---IL-----------WF-----------------------------------PDL
TAPD--ST----WILPISVGVINLLIVEIYAL----Q-K----IG---------------
--MSR------FQTYITYF---VR------AVS-V---LMIPIA------------AAMP
SSLVLYWLCSSLMGLSQNLL--------------L------------RS-----PGF-RQ
---------L-C-----RIPS-TK-------S--------------DS------------
-------------------ETPYK------------------------------------
-----DL---------FAAFY---------------SKFISRK-----------------
------------------------------------------------------------
------------------------------------------------------------
------------------------------------------------------------
------------------------------------------------------------
---
>OFC_XP_006931130.1
------------------------------------------------------------
------------------------------------------------------------
------------MLCRLG------------------------------------------
------------------------------------------------------GRWLRP
LPALQ-------------------------------------------------------
---LGVRVPPL-------------------------------------------------
-----------------------APTSTGGIKH---------------------------
------------------------------------------------------------
----------------------------------------SALP----------------
------------------------------------------------AW-----AVAS-
-V-----------------------------------------SAV--------------
-----------GSGGP-----------GSWY---EALATSAPVQG----AEEVLLGVHTA
--------TG-------------------LPWWACIGLTTVALRGAVTLPLAAY------
---QHYILAKVEN-------------------LQ------P--E-------I-KNIAR--
---H--LNQEI--AI--RA-NQLK-----------------WSK--RAARLTYLK-----
-N---MR--------------RLVSE----------LYVRD-N---------CH------
----P---------FK---AT-VLVWIQFPMWI-------FMSIALRNFS----TGATH-
-------------------------------------------------SEAGFSVQEQL
ANDG---IL-----------WF-----------------------------------RDL
TALD--ST----WILPISVGVTNLLIVEIFAL----Q-K----TG---------------
--MSR------FQTYITYF---VR------AVS-V---LMIPVA------------ATVP
SSIVLYWLCSSFMGLSQNLL--------------L------------RS-----PRF-RR
---------L-C-----RIPL-TK-------S--------------DS------------
-------------------DTPYK------------------------------------
-----DL---------FAAFY---------------AKFISRT-----------------
------------------------------------------------------------
------------------------------------------------------------
------------------------------------------------------------
------------------------------------------------------------
---
>OECA_XP_005608782.1
------------------------------------------------------------
------------------------------------------------------------
------------MLCRLG------------------------------------------
------------------------------------------------------GRWLRP
LPSLQ-------------------------------------------------------
---LGPRGPPA-------------------------------------------------
-----------------------ALASTGCAKH---------------------------
------------------------------------------------------------
----------------------------------------SALP----------------
------------------------------------------------LW-----AVAS-
-V-----------------------------------------SAV--------------
-----------GPGGQ-----------GGWY---EALARSAPVQG----AEEVLLGAHSA
--------TG-------------------LPWWGSILLTTVALRGAVTLPLAAY------
---QHYILAKVEN-------------------LQ------P--E-------I-KNIAR--
---C--LNQEV--AV--RA-HQLG-----------------WSK--RVARLTYLK-----
-N---MR--------------RLVSE----------LYVRD-N---------CH------
----P---------FK---AT-VLVWIQLPMWI-------FMSIALRNFS----TGAAR-
-------------------------------------------------SEAGFSVQEQL
ASGG---VL-----------WF-----------------------------------RDL
TALD--ST----WILPVSVGVINLLIVEIFAL----Q-K----IG---------------
--MSR------FQTYITHF---VR------AVS-V---LIIPVA------------ATLP
SSIVLYWLCSSFMGLSQNLL--------------L------------RS-----PRF-RQ
---------I-C-----RIPL-TK-------S--------------DS------------
-------------------DTPYK------------------------------------
-----DL---------FAAFY---------------AKFISRK-----------------
------------------------------------------------------------
------------------------------------------------------------
------------------------------------------------------------
------------------------------------------------------------
---
>OOC_XP_008265983.1
------------------------------------------------------------
------------------------------------------------------------
------------MLCRLG------------------------------------------
------------------------------------------------------AWSVRQ
ISAAQ-------------------------------------------------------
---LRASGPPL-------------------------------------------------
-----------------------LPAPTIGAQR---------------------------
------------------------------------------------------------
----------------------------------------PALP----------------
------------------------------------------------VW-----SVAS-
-V-----------------------------------------SAV--------------
--------------GA-----------SGWY---EALAASAPVRA----AEEALLAAHAA
--------TG-------------------LPWWGSILLTTVALRGAVTLPLAAY------
---QHYVLAKVEN-------------------LQ------P--E-------I-KSIAS--
---R--LNQEV--AL--RA-NQFG-----------------WSK--RVARLTYLR-----
-N---MK--------------RLVSE----------LYVRD-N---------CH------
----P---------FK---AT-VLVWVQLPMWI-------FMSVALRNFS----TGTAH-
-------------------------------------------------SEAGLSVQEQF
TTGG---VL-----------WF-----------------------------------PDL
TALD--ST----WILPVSVGVINLLIVEIFAL----Q-K----AG---------------
--MSR------FQIYITHF---VR------TLS-V---LMIPIA------------ATVP
SSLALYWLCSSFMGLSQNLL--------------L------------RS-----PGF-RR
---------L-C-----RIPL-TK-------S--------------DS------------
-------------------DTPYK------------------------------------
-----DL---------FAAFY---------------TKFLLRK-----------------
------------------------------------------------------------
------------------------------------------------------------
------------------------------------------------------------
------------------------------------------------------------
---
>OBI_XP_019818464.1
------------------------------------------------------------
------------------------------------------------------------
------------MLCRLS------------------------------------------
------------------------------------------------------VRWXXX
XXXXQ-------------------------------------------------------
---VRVLDPLL-------------------------------------------------
-----------------------ARAPAGGAKS---------------------------
------------------------------------------------------------
----------------------------------------SALP----------------
------------------------------------------------VW-----AVAS-
-V-----------------------------------------SAV--------------
-----------GXSGA-----------GGWY---EALATSAPVQG----AEDVLLFAHTA
--------SG-------------------LPWWGSILLTTVVLRGAVTLPLAAY------
---QHYILAKVEN-------------------LQ------P--E-------I-KNIAR--
---H--LNQEV--AV--RA-HQLG-----------------WSK--RVARLTYLK-----
-T---MR--------------RLVSE----------LYVRD-N---------CH------
----P---------FK---AT-VLVWIQLPMWI-------FMSVALRNFS----TGAAH-
-------------------------------------------------SEAGFSVQEQL
TAGG---VL-----------WF-----------------------------------HDL
TALD--ST----WILPVSVGVINLLIVEIFAL----Q-K----LG---------------
--KSR------FQTYITHF---VR------AXS-V---LMIPVA------------ATVP
SSIVLYWLCSSFMGLSQNLL--------------L------------RS-----PGF-RQ
---------L-C-----RIPL-TK-------L--------------DS------------
-------------------DTPYK------------------------------------
-----DL---------LAAFH---------------SKFISRKSRT--------------
------------------------------------------------------------
------------------------------------------------------------
------------------------------------------------------------
------------------------------------------------------------
--F
>OOA_XP_004009950.1
------------------------------------------------------------
------------------------------------------------------------
------------MLCRLS------------------------------------------
------------------------------------------------------VRWLRP
RPALQ-------------------------------------------------------
---VRVLDPSL-------------------------------------------------
-----------------------AGAPAGGAKS---------------------------
------------------------------------------------------------
----------------------------------------SALP----------------
------------------------------------------------VW-----AVAS-
-V-----------------------------------------SAV--------------
-----------GPSGA-----------GGWY---EALA----XRS----AEDVLLFAHTA
--------SG-------------------LPWWGSILLTTVALRGAVTLPLAAY------
---QHYILAKVEN-------------------LQ------P--E-------I-KNIAR--
---H--LNQEV--AV--RA-HQLG-----------------WSK--RVARLTYLK-----
-T---MR--------------RLVSE----------LYVRD-N---------CH------
----P---------FK---AT-VLVWIQLPMWI-------FMSIALRNFS----TGAAH-
-------------------------------------------------SE-GFSVQEQL
TTGG---VL-----------WF-----------------------------------HDL
TALD--AT----WILPVSVGVINLLIVEIFAL----Q-K----LG---------------
--KSR------FQTYITHF---VR------AVS-V---LMIPIA------------ATVP
SSIALYWLCSSFMGLSQNLL--------------L------------RS-----PRF-RQ
---------L-C-----RIPL-TK-------L--------------DS------------
-------------------DTPYR------------------------------------
-----DL---------LAAFH---------------SKIISRKSRT--------------
------------------------------------------------------------
------------------------------------------------------------
------------------------------------------------------------
------------------------------------------------------------
--F
>OMMU_NP_001156928.1
------------------------------------------------------------
------------------------------------------------------------
------------MLCRSC------------------------------------------
------------------------------------------------------AGWLRS
LPTLR-------------------------------------------------------
---LPAPG----------------------------------------------------
-----------------------SPPAWSSARL---------------------------
------------------------------------------------------------
----------------------------------------PALP----------------
------------------------------------------------VW-----AAAS-
-V-----------------------------------------SAA--------------
--------------SP-----------GGWY---EALAASAPVRT----AEEVLLGAQEA
--------TG-------------------LPWWSNIILSTVALRGAVTLPLAAY------
---QHYILAKVEN-------------------LQ------P--E-------I-KDIAK--
---R--LNQEV--AV--CA-RQFG-----------------WSK--RVARLTYLK-----
-N---MR--------------RLISE----------LYVRD-N---------CH------
----P---------FK---AT-VLVWVQLPMWV-------FISVALRNLS----TGATH-
-------------------------------------------------SDAGISVQEQL
AAGG---TL-----------WF-----------------------------------PDL
TAVD--ST----WILPVSVGVVNLLIVEIFAL----Q-K----IG---------------
--TSR------FQMYVTNF---VR------AVS-V---LMIPVA------------ATVP
SALVLYWLCSSLMGLAQNLL--------------L------------RS-----PGF-RQ
---------L-C-----RIPP-SK-------S--------------DS------------
-------------------ETPYR------------------------------------
-----DL---------SAAFC---------------AKFLSRKR----------------
------------------------------------------------------------
------------------------------------------------------------
------------------------------------------------------------
------------------------------------------------------------
---
>OCL_XP_539312.4
------------------------------------------------------------
------------------------------------------------------------
------------MLCRLGA-----------------------------------------
------------------------------------------------------GRLRRP
RLA---------------------------------------------------------
------------------------------------------------------------
-----------------------APTPAGGGR----------------------------
------------------------------------------------------------
------------------------------------------CP----------------
------------------------------------------------QW-----ARAV-
-A-----------------------------------------SGSAGGPG---------
--------GPGGPGGP-----------GGWY---EALAASAPVRG----AEEMLLGLHAA
--------AG-------------------LPWWACIGLGTVALRGAVTLPLAAY------
---QHYILAKVEN-------------------LQ------P--E-------I-KNIAR--
---H--LNQEV--AV--RA-NQLK-----------------WSK--RVARLTYLK-----
-N---MR--------------RLVSE----------LYVRD-N---------CH------
----P---------FK---AT-ILVWIQFPMWI-------FMSVALRNFS----TGAAH-
-------------------------------------------------SEAGFSVQEQL
ATDG---IL-----------WF-----------------------------------PDL
TALD--ST----WILPISVGVINLLIVEIFAL----Q-K----IG---------------
--MSR------FQTYITYF---VR------AVS-V---LMIPVA------------ATVP
SSIVLYWLCSSLMGLSQNLL--------------L------------RS-----PRF-RQ
---------L-C-----RIPL-TK-------S--------------DS------------
-------------------DSPYK------------------------------------
-----DL---------FAAFY---------------TKFISRK-----------------
------------------------------------------------------------
------------------------------------------------------------
------------------------------------------------------------
------------------------------------------------------------
---
>OMD_XP_007495722.1
----------------------------------MRHLSE-SAL-THVDEGRDFRFVQAQ
DS---------------------------------------LLPRMQSGRRLLGC---R-
--GLCLHLQ-VEMLC--GSRQ---------------------------------------
------------QLRSRLLP---------AL-----------------------------
------------------------------------------------------------
---LGSKNCTLR------------------------------------------------
---------------------RGEPVDSPGFL----------------------------
------------------------------------------------------------
------------------------------------------LP----------------
------------------------------------------------VS-----ACAY-
-G-----------------------------------------AAA--------------
-----------GPAGV-----------GGWY---ETLAASAPAHW----AEAMFLGAQGA
--------TG-------------------LPWWASIVVTTAALRSAVTLPLAVY------
---QHYILAKVEN-------------------LQ------P--E-------I-KIIAK--
---N--LNYDI--AF--RA-KQLG-----------------WSK--RVTRLTYLN-----
-N---MR--------------RIVSE----------LYIRD-N---------CH------
----P---------FK---AT-LLVWIQIPMWV-------FMSVALRNFS----LGITD-
-------------------------------------------------SEGGFSIQEQF
STGG---VL-----------WF-----------------------------------PDL
TLLD--ST----WILPVSLGILNLLIVEIFAL----Q-K----LE---------------
--MSR------FQKYITYF---TR------GIS-V---LMIPIA------------ATVP
SAIALYWFSSSLLGLSQNLL--------------L------------RS-----PGF-RQ
---------L-C-----RIPM-TR-------S--------------YS------------
-------------------DTPYK------------------------------------
-----DL---------FAAFY---------------SKFFLRK-----------------
------------------------------------------------------------
------------------------------------------------------------
------------------------------------------------------------
------------------------------------------------------------
---
>OCP_XP_005304211.1
------------------------------------------------------------
------------------------------------------------------------
------------MWCWRR------------------------------------------
------------------------------------------------------------
------------------------------------------------------------
------------------------------------------------------------
-------------------AGQELQRPLRERLLLS-------------------PGWG--
------------------------------------------------------------
-----------------------------------------SRA----------------
------------------------------------------------GA-----AASS-
-LP----------------------------------------SAS--------------
--------------------------PGGLY---DALAESAPVHW----AESGLVALQAG
--------TG-------------------LPWWLSIVCAGAALRTGLTLPLAAH------
---QGHILAKLEN-------------------LQ------P--E-------I-ENLAK--
---R--LRYEV--SI--RE-KQLG-----------------WSE--KVARFHFRK-----
-N---MG--------------RIVSE----------LYIRD-N---------CH------
----P---------FK---AS-LLMWIQIPVWV-------FVSIALRNCS----VGAAD-
--------------------------------------------------SEVLAVQEQL
STGG---TL-----------WF-----------------------------------TDL
TVPD--TT----WILPVSLGLLNLLIVEIFAL----R-K----LE---------------
--LSR------FQKYVTYF---IR------GLS-I---LMIPIA------------ATVP
SSMALYWLSSSFMGLSHNLL--------------L------------RS-----PTF-RR
---------L-C-----HIPR-TK-------S--------------DS------------
-------------------DTPYR------------------------------------
-----DI---------VSAFY---------------TKYFLKK-----------------
------------------------------------------------------------
------------------------------------------------------------
------------------------------------------------------------
------------------------------------------------------------
---
>OXL_XP_018106262.1
----------------------------------MEGLRK----------GETVR-----
--------------------------------G------------MLRGRHCTG------
-------IGFSTMLCQHLRNQTFWLRGTGFR-----------------------------
------------------TC---------QI-----------------------KTISRS
LSRIVG----------------------------------------------------SP
HRNNCHRGWRSQEILSVCFKS---------------------------------------
-------------------DSWATRIPLCGQFV---------------------PGSS--
------------------------------------------------------------
----------------------------------------QSRT----------------
------------------------------------------------IC-----STTS-
-L-----------------------------------------SAA--------------
--------STGNIGSG-----------FGWY---ESLSDSAPVNL----AESMLISLHET
--------SG-------------------MPWWANIICATVALRTTVTLPLSVY------
---QMYILAKVEN-------------------LQ------P--E-------I-DALAK--
---R--LRYEV--SV--YG-NQHG-----------------WTD--KVARFQFRK-----
-N---LR--------------RIISG----------LYVRD-N---------CH------
----P---------VK---AS-LLIWIQIPMWI-------FVSIALRNIS----LNRTA-
-------------------------------------------------DTTGDAVQKQL
TEGG---LL-----------WF-----------------------------------PDL
TVPD--ST----WVLPVTLGLLNLFIVEIFAL----R-K----IE---------------
--LSR------FQKIITNF---IR------AIS-I---AMIPIA------------ATVP
SSMALYWVTSSCVGLAHNLL--------------L------------RS-----PAL-RR
---------V-C-----RIPR-SK-------S--------------DS------------
-------------------DTPYK------------------------------------
-----DI---------LSAFV---------------VKYFSKK-----------------
------------------------------------------------------------
------------------------------------------------------------
------------------------------------------------------------
------------------------------------------------------------
---
>OSS_XP_014067549.1
------------------------------------------------------------
------------------------------------------------------------
------------MTVNVR------------------------------------------
------------------------------------------------------PGSLRI
LHQIS-------------------------------------------------------
---HLSSRPPIRSISHAPFACDHH------------------------------------
-------------------KTYRSHVPLRVATL---------------------PRLR--
------------------------------------------------------------
----------------------------------------PSLP----------------
------------------------------------------------LE-----STLC-
-F-----------------------------------------QPC--------------
--------RPASTANG-----------TGWY---ESLADSTPVHL----TEQLLISVHQT
--------TG-------------------LPWWASIVCTTVALRTVVTLPLGAY------
---QAVIIAKVEA-------------------LQ------V--E-------I-AELAK--
---R--LRYEI--SV--RA-KEKG-----------------WTE--KHCRYQFKK-----
-N---LK--------------RIVSE----------LYVRD-N---------CH------
----P---------FK---AS-LLVWVQLPMWV-------CLSLALRNLS----LGVTD-
---------------------------------------------------AATALQTEL
TVGG---TL-----------WF-----------------------------------SDL
TLPD--ST----WIMPVSLGLINLLITEVFAL----R-R----IE---------------
--ASK------FQKYVTNF---IR------GIS-L---LMIPIA------------ATVP
SSMALYWLSSSCVGLGHNLL--------------L------------RS-----PRF-QR
---------L-C-----RIPT-TR-------S--------------DS------------
-------------------DTPYR------------------------------------
-----DI---------ASSFV---------------SKYIK-------------------
------------------------------------------------------------
------------------------------------------------------------
------------------------------------------------------------
------------------------------------------------------------
---
>OCJAP_XP_015717010.1
------------------------------------------------------------
------------------------------------------------------------
------------MEAVKRCLR------------------------PPAH-----------
--------AGGRALRVRCWC---------GM-----------------------WRLARC
L-----------------------------------------------------------
------------------------------------------------------------
-------------------RRSGWGRQLCGAAV---------------------------
------------------------------------------------------------
------------------------------------------------------------
-------------------------------------------------------ARLT-
-V-----------------------------------------SAG--------------
--------SPAPSGSP-----------GGWY---ENLAQSTPVHW----AEDGLVALQAA
--------AE-------------------LPWWAAIVCGGALLRTAVTLPLAAH------
---QGRLLAKLEN-------------------LQ------P--E-------I-KKLAE--
---Q--LRYEV--SV--RG-KQLG-----------------WSE--KVARFHFKK-----
-N---LQ--------------RIITE----------LYVRD-N---------CH------
----P---------FK---AT-LLVWVQIPMWV-------CVSLALRNCS----VGALD-
-----------------------------------------------------SEVQEQF
STGG---TL-----------WF-----------------------------------TDL
TAPD--ST----WIMPVSLGLLNLLIVEIFAS----Q-K----LE---------------
--ASR------FQKLATNF---FR------VLS-V---VMIPVA------------ATVP
SSMALYWLSSSFMGLSHNLL--------------L------------RS-----PTV-RR
---------L-C-----CIPR-TK-------S--------------DS------------
-------------------DTPYR------------------------------------
-----DI---------VAALA---------------TKYGFKK-----------------
------------------------------------------------------------
------------------------------------------------------------
------------------------------------------------------------
------------------------------------------------------------
---
>OLO_XP_006629817.2
------------------------------------------------------------
------------------------------------------------------------
------------MLWQSRAGLLMAA--------------------LPRP-----------
--------CTRRALKMACTA----------------------------------------
------------------------------------------------------------
------------------------------------------------------------
-------------------SCHDQRLPSREGVRLS----------------RS-PGSA--
------------------------------------------------------------
--------------------------------------VLQSRG----------------
------------------------------------------------LV-----SAAS-
-A-----------------------------------------ASA--------------
--------------------------GPSWY---ESLADSAPVHL----TEGLLAVTQQA
--------TG-------------------LPWWASIACTTVALRTAVTLPLGTY------
---QMAIIAKIES-------------------LQ------V--E-------I-GELAK--
---R--LRYEV--SV--RA-KQLG-----------------WSE--KVARYHFRK-----
-N---LR--------------RIVSE----------LYVRD-N---------CH------
----P---------VK---AS-LLIWVQIPMWV-------FLSLALRNMS----LGVSD-
---------------------------------------------------SSRAFQSEL
AAGG---AL-----------WF-----------------------------------PDL
TLPD--PT----WIMPVSLGLVNLIIVEIFSL----R-R----TE---------------
--VSR------FQKYITNF---IR------GIS-L---VMIPIA------------ATVP
SSMTLYWLSSSCVGLGHNLL--------------L------------RS-----PRF-RR
---------I-C-----RIPP-SR-------A--------------DS------------
-------------------ETPYR------------------------------------
-----DL---------ASAFV---------------TKYFK-------------------
------------------------------------------------------------
------------------------------------------------------------
------------------------------------------------------------
------------------------------------------------------------
---
>OCC_XP_018919756.1
------------------------------------------------------------
------------------------------------------------------------
------------MMWPKFTRLTT-------------------------------------
------------------------------------------------------IVNLRI
CHYGN-------------------------------------------------------
---LTTLIPHIRSVSQGSSYL---------------------------------------
-------------------DTRTHSIRPLCCRS---------------------PLLAG-
------------------------------------------------------------
-----------------------------------HASITPTLG----------------
------------------------------------------------LE-----PRRT-
-I-----------------------------------------TTD--------------
--------------------------RPSWY---ESVADSTPVYL----TEQLLVSTQQM
--------TG-------------------LPWWASIMCTTLALRTAITLPLGIY------
---QSIIIAKVEA-------------------LQ------K--E-------I-AVLAR--
---Q--LRFEI--SV--KA-KEKG-----------------WSE--KTCRFHFKK-----
-N---LK--------------RIVSE----------LYVRD-N---------CH------
----P---------FK---AS-LLIWVQLPMWV-------CLSLALRNLS----LGMGH-
---------------------------------------------------VPLASDAGL
ATGG---AL-----------WF-----------------------------------PDL
TLPD--ST----WIVPVSLGLINLLITEIFAL----R-Q----LE---------------
--PSK------FQKFVTNF---IR------GIS-L---VMIPIA------------ATVP
SSMSLYWLCSSCVGLAHNLL--------------L------------RS-----PRF-RG
---------V-C-----RIPP-TR-------S--------------DS------------
-------------------ETPYK------------------------------------
-----DI---------AAAFA---------------AKYIK-------------------
------------------------------------------------------------
------------------------------------------------------------
------------------------------------------------------------
------------------------------------------------------------
---
>OIP_XP_017347525.1
------------------------------------------------------------
------------------------------------------------------------
------------MWNNVG------------------------------------------
--------------RLSTMA---------WLKLSI-------------------PGSLRS
GFHGI-------------------------------------------------------
---QRTRNPQVRCISQVVFRT---------------------------------------
-------------------DSTPRPAPSLSSRGVT-------------------------
------------------------------------------------------------
--------------------------------------LVPALY----------------
------------------------------------------------LH-----CVRR-
-V-----------------------------------------STT--------------
--------------------------SSGWY---ESVADSAPVHF----TEQLLISSQQT
--------TM-------------------LPWWAGIICTTLALRTVVTLPLAIY------
---QAAIIAKIEA-------------------LQ------K--E-------I-TDLAQ--
---R--LRYEI--SI--RA-KEKG-----------------WSE--KTCRYHFKK-----
-N---LR--------------RIVSE----------LYVRD-N---------CH------
----P---------FK---AS-LLVWVQLPMWV-------CVSLALRNIS----VGLEH-
---------------------------------------------------ILSGLQHEL
AAGG---TL-----------WF-----------------------------------PDL
TVPD--ST----WIIPVSLGLINLLITEVYAL----S-K----LE---------------
--QSK------FQKYVTNF---IR------GLS-L---VMIPLA------------ATVP
SSMALYWFSSSCIGLGHNLL--------------L------------RS-----PRF-RA
---------L-C-----RIPP-SH-------S--------------DS------------
-------------------HTPYR------------------------------------
-----DI---------AAAFV---------------AKYIK-------------------
------------------------------------------------------------
------------------------------------------------------------
------------------------------------------------------------
------------------------------------------------------------
---
>OEL_XP_010864809.1
------------------------------------------------------------
------------------------------------------------------------
------------MLWLKTTMQLR-------------------------------------
------------------------------------------------------TDSLRK
LCQVS-------------------------------------------------------
---RHSSGPPAQSVTPAPFTSDRRA-----------------------------------
-------------------TSRHRHVPLHTL-----------------------PLLH--
------------------------------------------------------------
----------------------------------------PSRL----------------
------------------------------------------------HR-----SAPC-
-L-----------------------------------------HLC--------------
--------RQASTTGG-----------AGWY---EGVADSIPVHV----TEQLLTWVNQA
--------TG-------------------LPWWATIVCTTFALRTAITLPLGAY------
---QAVVVAKVEG-------------------LQ------P--E-------I-AELAK--
---R--LHYEI--SV--RA-KEKN-----------------WTD--KKCRYQFKK-----
-N---LK--------------RIVSE----------LYVRD-N---------CH------
----P---------FK---AS-VLIWVQLPMWV-------CLSLALRNLS----LGLSE-
---------------------------------------------------ATTALQGEL
TVGG---AL-----------WF-----------------------------------SDL
TLPD--ST----WIVPISLGLVNLLITEIFAL----Q-R----RE---------------
--ASK------VQKYVTHF---IR------GIS-V---LMVPLA------------ATVP
SSMALYWLSSSCVGLGHNLL--------------L------------RS-----PRL-RR
---------L-C-----HIPP-MR-------S--------------DS------------
-------------------DTPYR------------------------------------
-----DI---------ASSLV---------------AKYIK-------------------
------------------------------------------------------------
------------------------------------------------------------
------------------------------------------------------------
------------------------------------------------------------
---
>OTG_XP_002192470.2
------------------------------------------------------------
------------------------------------------------------------
------------MWRLAR------------------------------------------
------------------------------------------------------------
------------------------------------------------------------
---AGARAPPAL------------------------------------------------
------------------------------------------------------------
------------------------------------------------------------
------------------------------------------------------------
-------------------------------------------------------TAAA-
-A-----------------------------------------AGA--------------
--------GPGGHGGT-----------EGWY---EWAARSAPVHW----AESGLAALQEA
--------TG-------------------LPWWAAIAGGAAVLRTAVTLPLAAQ------
---QGRLLAKLEN-------------------LQ------P--E-------I-KELAQ--
---R--LRYEV--SA--RG-KQLG-----------------WSE--KVARLHFAR-----
-N---MR--------------RIVTE----------LYIRD-N---------CH------
----P---------FK---AT-LLLWVQVPMWV-------CVSLALRNCS----IGARG-
-----------------------------------------------------SAVQEQF
SSGG---AL-----------WF-----------------------------------TDL
TAPD--ST----WILPVSLGLVNLLVVEIFAS----QTK----MP---------------
--VSR------IQKLLTNF---FR------TVS-V---VMIPIA------------ATVP
SSMALYWLSSSLVGLSHNLL--------------L------------RS-----PAF-RR
---------L-C-----RIPR-TT-------S--------------DS------------
-------------------ATPYR------------------------------------
-----DM---------LAALA---------------TKYSFKKQHL--------------
------------------------------------------------------------
------------------------------------------------------------
------------------------------------------------------------
------------------------------------------------------------
---
>OON_XP_019202478.1
----------------------------------MYSRSK------HVYLDRPVR-----
------------------------------------------------------------
----------VTMLSVGGSSRIF-------------------------------------
------------------------------------------------------SLPVRG
FCSVV-------------------------------------------------------
--IYRKSLPPVITSSPGNY-----------------------------------------
------------------------------------------------------------
------------------------------------------------------------
------------------------------------------------------------
------------------------------------------------LHR----SGGGA
HV-----------------------------------------SGV--------------
--------RALSG-GSSDA-------AGGWY---SSLADSTPVHL----CEQLLVSVQEA
--------SG-------------------LPWWFSICVATLSVRTLVTLPLAAY------
---QLVVISKVEA-------------------LQ------T--E-------I-SELAK--
---R--LRYEV--SV--RA-RERS-----------------WTE--RESRFQFKK-----
-N---LR--------------RIVSQ----------LYIRD-N---------CH------
----P---------FK---AS-LLVWVQLPLWI-------SLSLALRNLS----LDQS--
------------------------------------------------------DLQGAL
AAGG---AL-----------WF-----------------------------------PDL
TIPD--ST----WILPVCLGLTNLLIVEVFSL----Q-R----VA---------------
--ASR------TQRLVLNT---VR------GFS-L---LMIPIA------------ATVP
SSMALYWFASSLVGFSHNLL--------------L------------RS-----PSI-HR
---------L-L-----QLST-PH-------S----------------------------
-------------------TSPYR------------------------------------
-----DL---------LTAFI---------------AKYHK-------------------
------------------------------------------------------------
------------------------------------------------------------
------------------------------------------------------------
------------------------------------------------------------
---
>OOL_XP_020557366.1
------------------------------------------------------------
------------------------------------------------------------
------------------------------------------------------------
------------------------------------------------------------
------------------------------------------------------------
------------------------------------------------------------
------------------------------------------------------------
------------------------------------------------------------
------------------------------------------------------------
------------------------------------------------------------
------------------------------------------------------------
-----------------------------WY---GSLSDSAPVHL----CEDLLVSVQQL
--------SG-------------------LPWWMSIMAATLTVRTAVTLPLAAY------
---QLLIVCKVEA-------------------LQ------A--E-------I-SELAK--
---R--LRYEV--LV--RA-KERG-----------------WTE--KQSRFQFKK-----
-N---LR--------------RIVSQ----------LYIRD-N---------CH------
----P---------FK---AS-LLVWVQLPLWI-------SLSLALRNLS----LNQS--
------------------------------------------------------ALQEEL
AAGG---AL-----------WF-----------------------------------SDL
TVPD--ST----WILPVCLGLTNLLIVEVFSL----Q-R----VG---------------
--VSG------VQRLVLNG---IR------GFC-V---LMIPIA------------AVVP
SSMALYWFTSSLVGFSHNLI--------------L------------RS-----PAV-HK
---------I-L-----RLPT-RR-------S----------------------------
-------------------ETPYR------------------------------------
-----DL---------LSAFI---------------SKYGK-------------------
------------------------------------------------------------
------------------------------------------------------------
------------------------------------------------------------
------------------------------------------------------------
---
>OCS_XP_008325013.1
------------------------------------------------------------
------------------------------------------------------------
------------MLRVGHLVKCN-------------------------------------
------------ALKLHFLK----------------------------------LHVGRG
CFAGN-------------------------------------------------------
------RKPIAL------------------------------------------------
------------------------------------------------------------
------------------------------------------------------------
------------------------------------------------------------
------------------------------------------------VD-----PSGCG
RY-----------------------------------------SLI--------------
--------RAASGVGGSDV-------TSGWY---EGLAHSAPVHL----CEHFLVGTQQL
--------TG-------------------MPWWLTIVAATFSARTVITLPIAAY------
---QQVIVSKLQV-------------------LQ------A--E-------I-SDLSK--
---R--LSYEI--SV--RA-KQTG-----------------WTE--KQCRFQFRK-----
-N---LK--------------RIVSE----------LYIRE-N---------CH------
----P---------FK---TS-VLVWVQLPLWI-------SLSLALRNLS----MDQS--
------------------------------------------------------VVHSDL
ATGG---SL-----------WF-----------------------------------PDL
TIPD--ST----WILPVCLGIINLVIVEFFAL----Q-R----SQ---------------
--VTR------FRRMVLYF---IR------GFS-V---LMIPIA------------ATVP
SSMALYWFASSIIGFGHNLF--------------L------------HS-----KIV-HR
---------F-L-----RLQT-SR-------S----------------------------
-------------------DTPYR------------------------------------
-----DL---------LSAFV---------------SKYQK-------------------
------------------------------------------------------------
------------------------------------------------------------
------------------------------------------------------------
------------------------------------------------------------
---
>ONF_XP_015808279.1
------------------------------------------------------------
------------------------------------------------------------
------------MLCVGGLVRSR-------------------------------------
------------------------------------V----------L------YFSGQG
LLRLT-------------------------------------------------------
--------EPVVASTTD-------------------------------------------
------------------------------------------------------------
------------------------------------------------------------
------------------------------------------------------------
------------------------------------------------------------
-------------------------------------------TRT--------------
--------RSVSGVGGTNW-------AGGWY---GSLSDSAPVHL----CENFLVGFQQA
--------SG-------------------LPWWLSIVMATASVRTTITLPLAAY------
---QILIISKVEL-------------------LQ------A--E-------I-SELAK--
---R--LAYEV--SV--RS-RERG-----------------WTD--KQERVQFKR-----
-N---LR--------------RIVSQ----------LYIRD-N---------CH------
----P---------FK---AS-LLVWVQLPLWV-------SFSLALRNLS----LNQS--
------------------------------------------------------ALQGEL
AAGG---AL-----------WF-----------------------------------HDL
TVPD--ST----WILPVLLGITNLLIIEMFSL----Q-R----VG---------------
--VSG------FRRLVLNG---IR------GFM-V---LMIPIA------------ATVP
SSMALYWFSSSLVGFSHNLL--------------L------------RS-----QTV-HR
---------I-L-----RLPT-QQ-------S----------------------------
-------------------QSPYR------------------------------------
-----DL---------MSAFT---------------AKYFKK------------------
------------------------------------------------------------
------------------------------------------------------------
------------------------------------------------------------
------------------------------------------------------------
---
>OAC_XP_016850173.1
------------------------------------------------------------
------------------------------------------------------------
------------------------------------------------------------
------------------------------------------------------------
------------------------------------------------------------
------------------------------------------------------------
------------------------------------------------------------
------------------------------------------------------------
------------------------------------------------------------
------------------------------------------------------------
------------------------------------------------------------
------------------------------------------------------------
------------------------------------------------------------
-------MAK-----------------------------------------------Q--
---K--VNLFI--SV--YA-KQQG-----------------WSE--KLARLHFKK-----
-N---LK--------------RIVSD----------LYVRD-N---------CH------
----P---------VK---AS-LLIWIQIPLWV-------FVSIALRNFS----VGR---
--------------------------------------------------SAGLFIQEQL
STGG---ML-----------WF-----------------------------------PDL
TVPD--PT----WIMPITLGVLNLLIVEIFAL----R-K----IE---------------
--SSR------FQRYATNF---FR------GIS-I---FMIPVA------------ATVP
SAIALYWVSSSFMGLLHNLL--------------L------------RS-----PAF-RR
---------L-C-----RIPR-TK-------S--------------DS------------
-------------------DTPYR------------------------------------
-----DI---------VSAFY---------------VKYFFK------------------
------------------------------------------------------------
------------------------------------------------------------
------------------------------------------------------------
------------------------------------------------------------
---
>OTC_XP_967706.1
------------------------------------------------------------
------------------------------------------------------------
------------MSVMQGL-----------------------------------------
------------------------------------------------------------
------------------------------------------------------------
---RHERYRLCSFILNKCSSN---------------------------------------
---------------------NRIISQLFVK-----------------------------
------------------------------------------------------------
------------------------------------------------------------
-------------------------------------------------------PQQQ-
-R----------------------------------------------------------
--------QFSLQSTFDSI-A---KTQSGIF---KSLSESAPVEY----CQKFLLNVHDT
--------TG-------------------LPWWATIICTTVMMRGCVTVPLAIY------
---QNYIMAKLEF-------------------VK------L--E-------M-DEIAQ--
---E--LKKET--AI--AV-KMYN-----------------WDE--KTARITFKR-----
-S---IR--------------KQWQG----------LIQRE-N---------CH------
----P---------FK---TT-LLIFFQIPLWI-------SLSVSLRNLV----YMLPQ-
-----------------------------------------------QDT-SAQITFTEL
SVGG---FG-----------WI-----------------------------------PNL
TVVD--SS----LVLPILFGLLNLAIIEMQTL----S-K----INV--------------
--PTK------LQRYLTNF---FR------GLS-L---VMIPVA------------SAVP
SCVVLYWTTSSAFGFVQNLV--------------L------------IS-----PKI-RR
---------I-C-----KIPQ-TP-------S--------------EI------------
-------------------EQPYQ------------------------------------
-----HI---------LLGFK---------------QKCRNLTSGF-KT-----------
------------------------------------------------------------
------------------------------------------------------------
------------------------------------------------------------
------------------------------------------------------------
---
>OAA_XP_001653719.2
------------------------------------------------------------
------------------------------------------------------------
---------------MSIL-----------------------------------------
------------------------------------------------------------
------------------------------------------------------------
---RLSTRPVAIGARFLGGIRPDLGW----------------------------------
-------------------YPER-------------------------------------
------------------------------------------------------------
------------------------------------------------------------
-------------------------------------------------------SETR-
-R----------------------------------------------------------
--------CLSMDSSV-----------AGLW---GSLSNSTPVAY----CQQALVDLHDL
--------SG-------------------LPWWASIILSTVLVRTVVTMPLAIY------
---QNKIVARLEK-------------------IS------L--E-------M-PEIVK--
---Q--LKMET--AV--AM-KKFH-----------------WSE--KEARIMYNH-----
-S---LK--------------KQWNN----------LVVRE-N---------CH------
----P---------AK---TM-ILLWGQIPLWV-------MMSVSIRNMV----HMLPD-
-----------------------------------------------PSSIEAQITFTEL
TLGG---FG-----------WI-----------------------------------PNL
TEVD--QS----LILPVAMGLINLTIIEIQNL----V-R----TRE--------------
--PSR------LQKIFTNM---FR------GLS-V---LMIPVA------------ATVP
SSLCLYWVTSSACGLGQNLL--------------L------------MS-----PRF-KR
---------L-V-----GVPQ-VP-------S--------------EI------------
-------------------ARPYQ------------------------------------
-----HI---------KATFS---------------TRIDGLLAKV-GLGPK--------
------------------------------------------------------------
------------------------------------------------------------
------------------------------------------------------------
------------------------------------------------------------
---
>ODS_XP_016031122.1
------------------------------------------------------------
------------------------------------------------------------
------------MSALLLL-----------------------------------------
------------------------------------------------------------
------------------------------------------------------------
---RTCRSPTIAGIYKYTYQG---------------------------------------
---------------------TTVANHTCNHRLAS----------------TE-------
------------------------------------------------------------
-A----------------------------------------------------------
-------------------------------------------------------AAAS-
-V----------------------------------------------------------
--------QLANASGL-----------VGYW---QTLSNSTPVAY----MQDVLIKIHDY
--------SG-------------------LPWWASIVLSTVLFRSVATLPLTIY------
---QHKITARIEK-------------------IA------L--E-------M-PVIVE--
---E--LKKEA--AM--AK-HKFK-----------------WSE--KQTQIVYRR-----
-S---IK--------------KQWQN----------LIVRD-N---------CH------
----P---------MK---TM-IVLWGQIPLWI-------FQSVALRNLV----YMLPD-
-----------------------------------------------PTSIQAQIVTTEM
TVGG---FG-----------WI-----------------------------------PNL
TVVD--NS----YILPVALGLINLAIIEVQAM----S-R----TRP--------------
--STR------LQNIANNV---FR------GLS-V---VMVPVA------------CTVP
SAICVYWVASSSFGLAQNLL--------------I------------LS-----PEV-RR
---------S-V-----GIPK-TQ-------T--------------EL------------
-------------------SEPYD------------------------------------
-----LL---------WLKIQ---------------QRLKLVERP---------------
------------------------------------------------------------
------------------------------------------------------------
-----------------------------------------------------PADKPAA
E-----------------------------------------------------------
---
>ODY_XP_002093362.1
------------------------------------------------------------
------------------------------------------------------------
------------MAALLLL-----------------------------------------
------------------------------------------------------------
------------------------------------------------------------
---RTCRRPTIACTYKYTYQG---------------------------------------
---------------------AALANPSYNRRLAS----------------TE-------
------------------------------------------------------------
-A----------------------------------------------------------
-------------------------------------------------------AATS-
-V----------------------------------------------------------
--------QLANAGGL-----------VGYW---QTLSNSTPVAY----MQDVLIKIHDY
--------SG-------------------LPWWASIVLSTFLLRSVVTLPLTIY------
---QHKITARIEK-------------------IA------L--E-------M-PAIVE--
---E--LKKEA--AM--AK-HKFK-----------------WSE--QQTQIVYRR-----
-S---IK--------------KQWQN----------LIVRD-N---------CH------
----P---------MK---TM-IVLWGQIPLWI-------FQSVALRNLV----YMLPD-
-----------------------------------------------PTSIQAQIVTTEM
TIGG---FG-----------WI-----------------------------------PNL
TVVD--NS----YILPVALGLINLAIIEVQAM----S-R----TRP--------------
--STR------LQNIANNV---FR------GLS-V---VMVPVA------------CTVP
SALCVYWVASSSFGLAQNLL--------------I------------LS-----PEV-RR
---------S-V-----GIPK-TQ-------T--------------EL------------
-------------------CEPYD------------------------------------
-----LL---------WLKIQ---------------QRLRLAERP---------------
------------------------------------------------------------
------------------------------------------------------------
-----------------------------------------------------PADKPAA
K-----------------------------------------------------------
---
>OAG_XP_001688695.1
------------------------------------------------------------
------------------------------------------------------------
------------MSYLRTI-----------------------------------------
----------------------------------------------------------RT
IGHTS-------------------------------------------------------
------------------------------------------------------------
-------------------AFARHPHRTVVARSTI----------------TP-------
------------------------------------------------------------
-GHFQ-------------------------------------------------------
-------------------------------------------------------VVSQ-
-R----------------------------------------------------------
--------HFSYEATV-----------AGFW---QTLSQSAPVAY----VQQGMINLHDL
--------TG-------------------LPWWATVILTTVGLRTLVTLPLAVY------
---QNKILARLEQ-------------------IS------L--E-------M-PELIK--
---E--LKAET--AY--AM-KKFN-----------------WTE--KEARIMYNH-----
-S---LK--------------KQWNN----------LIVRE-N---------CH------
----P---------AK---TM-VLLWGQIPLWI-------VQSVAIRNLV----SMLPD-
-----------------------------------------------PTAIEAQIAYTEL
TLGG---FG-----------WI-----------------------------------PNL
TELD--HS----LIFPVALGVINLSIIEIQAA----S-R----TKL--------------
--PSK------LQTIFTNL---FR------GLS-I---LMVPIA------------ASVP
SCLCLYWVTSSAYGLGQNLL--------------L------------LS-----PRV-RR
---------T-V-----GIPA-VP-------S--------------EL------------
-------------------THPYQ------------------------------------
-----HI---------RSTFA---------------AKLGALSGRL-GPNNQH-------
------------------------------------------------------------
------------------------------------------------------------
---------------------------------------------------PPPSTKA--
------------------------------------------------------------
---
>ODME_NP_648286.1
------------------------------------------------------------
------------------------------------------------------------
------------MSALLLL-----------------------------------------
------------------------------------------------------------
------------------------------------------------------------
---RTCRSSSIAGIYKYTYQG---------------------------------------
---------------------TTIANHTCNHRLSS----------------TE-------
------------------------------------------------------------
-A----------------------------------------------------------
-------------------------------------------------------AAAS-
-V----------------------------------------------------------
--------QLANAGGL-----------VGYW---QTLSNSTPVAY----MQDVLIKIHDY
--------SG-------------------LPWWASIVLSTFLFRSVVTLPLTIY------
---QHKITARIEK-------------------IA------L--E-------M-PAIVE--
---E--LKKEA--AM--AK-HKFK-----------------WSE--KQTQIVYRR-----
-S---IK--------------KQWQN----------LIVRD-N---------CH------
----P---------MK---TM-IVLWGQIPLWI-------FQSVALRNLV----YMLPD-
-----------------------------------------------PTSIQAQIVTTEM
TIGG---FG-----------WI-----------------------------------PNL
TVVD--NS----YILPVALGLINLAIIEVQAM----S-R----TRP--------------
--STR------LQNIANNV---FR------GLS-V---VMVPVA------------CTVP
SALCVYWVASSSFGLAQNLL--------------I------------LS-----PEV-RR
---------S-V-----GIPK-TQ-------T--------------EL------------
-------------------SEPYD------------------------------------
-----LL---------WLKIQ---------------QRLRLAERA---------------
------------------------------------------------------------
------------------------------------------------------------
-----------------------------------------------------PADKPAA
K-----------------------------------------------------------
---
>ODP_XP_001354164.1
------------------------------------------------------------
------------------------------------------------------------
------------MTTLLLL-----------------------------------------
------------------------------------------------------------
------------------------------------------------------------
---RACRRPNIAATYTNGYLR---------------------------------------
---------------------ASTPNGTPDRRLAS----------------TE-------
------------------------------------------------------------
-A----------------------------------------------------------
-------------------------------------------------------AAAS-
-V----------------------------------------------------------
--------QLANSGDL-----------VGFW---QTLSNSTPVAY----MQDALIQIHDY
--------SN-------------------LPWWSSIVLSTFLFRGVITLPLTIY------
---QHKITARIER-------------------IA------L--E-------M-PALVE--
---E--LKREA--AM--AR-QKFK-----------------WSD--KETSIVYRR-----
-S---IK--------------KQWQN----------LIVRD-N---------CH------
----P---------MK---TI-IVLWGQIPLWI-------FQSVALRNLV----YMLPD-
-----------------------------------------------PTTLQAQITATEM
TIGG---FG-----------WI-----------------------------------PNL
TVVD--SS----YILPVTLGLLNLGIIELQAM----T-R----TRP--------------
--PTR------LQSIANHV---FR------GLS-V---VMVPVA------------CTVP
SALCVYWVASSTFGLAQNML--------------L------------LS-----PEV-RR
---------A-V-----GIPK-TQ-------T--------------EL------------
-------------------SQPYD------------------------------------
-----QI---------WLKIQ---------------QKVKLAPP----------------
------------------------------------------------------------
------------------------------------------------------------
-----------------------------------------------------PADKPTT
K-----------------------------------------------------------
---
>ODB_XP_017843012.1
------------------------------------------------------------
------------------------------------------------------------
------------MLFLL-------------------------------------------
------------------------------------------------------------
------------------------------------------------------------
--KTASRRPQILTACNYGYLR---------------------------------------
---------------------HS---KWQEQRFAS----------------TE-------
------------------------------------------------------------
-A----------------------------------------------------------
-------------------------------------------------------AAATA
AT----------------------------------------------------------
--------QLANAGGL-----------VGFW---QSLSNSTPVAY----MQDALIQIHDY
--------TG-------------------LPWWASIVMSTFMFRAVVTLPLTIY------
---QHKITARIEK-------------------IA------L--E-------M-PAIVE--
---E--LKREA--AM--AK-QKFK-----------------WTD--KQTAVVYRR-----
-S---IK--------------KQWQK----------LIVRD-N---------CH------
----P---------LK---TV-IVLWGQIPLWI-------CQSVALRNLV----YMLPD-
-----------------------------------------------PTTLTAQIVATEM
TIGG---FG-----------WI-----------------------------------PNL
TQVD--NS----YILPVALGLINLCIVEVQSM----T-R----TRP--------------
--ATR------MQSIANNV---FR------GLS-V---LMVPIA------------CTVP
SALCVYWVASSSFGLAQNLL--------------I------------LS-----PEL-RR
---------A-V-----GIPQ-TA-------T--------------EL------------
-------------------QQPYE------------------------------------
-----QL---------WLKIQ---------------KRARLLEEA---------------
------------------------------------------------------------
------------------------------------------------------------
-----------------------------------------------------PADKTAS
K-----------------------------------------------------------
---
>ODMI_XP_017137516.1
------------------------------------------------------------
------------------------------------------------------------
------------MTTLLLL-----------------------------------------
------------------------------------------------------------
------------------------------------------------------------
---RACRRPNTAATYTNGYLR---------------------------------------
---------------------ASTPNGTLDRRLAS----------------TE-------
------------------------------------------------------------
-A----------------------------------------------------------
-------------------------------------------------------AAAS-
-V----------------------------------------------------------
--------QLANSGDL-----------VGFW---QTLSNSTPVAY----MQDALIQIHDY
--------SN-------------------LPWWSSIVLSTFLFRGVVTLPLTIY------
---QQKITARIER-------------------IG------L--E-------M-PALVE--
---E--LKREA--AM--AR-QKFK-----------------WSD--KETLIVYRR-----
-S---IK--------------KQWQK----------LIVRD-N---------CH------
----P---------MK---TI-IVLWGQIPLWI-------FQSVALRNLV----YMLPD-
-----------------------------------------------PTTLQAQITATEM
TIGG---FG-----------WI-----------------------------------PNL
TVVD--SS----YILPVTLGLLNLGIIELQAM----T-R----TRP--------------
--PTR------LQNIANHV---FR------GLS-V---VMVPVA------------CTVP
SALCVYWVASSTFGLAQNML--------------L------------LS-----PEV-RR
---------A-V-----GIPK-TQ-------T--------------EL------------
-------------------SQPYD------------------------------------
-----QI---------WLKIQ---------------QRVKLAPQ----------------
------------------------------------------------------------
------------------------------------------------------------
-----------------------------------------------------PADKPTT
K-----------------------------------------------------------
---
>OAQ_XP_011408032.1
------------------------------------------------------------
------------------------------------------------------------
------------MNSH--------------------------------------------
------------------------------------------------------------
------------------------------------------------------------
------------------------------------------------------------
------------------------------------------------------------
------------------------------------------------------------
------------------------------------------------------------
------------------------------------------------------------
------------------------------------------------------------
--------WTRRARGLR---------KGVWLLSSRPYHQYKVIQC----AENLICSAHNL
--------TS-------------------LPWWVVIGGTTVILRTVVTLPLSVH------
---QNKIISKMEL-------------------LQ------P--L-------I-KEYGE--
---A--LKHRI--VV--NC-KREG-----------------KTS--NEANRKFKA-----
-E---FR--------------KLSRE----------IYSRE-G---------CH------
----P---------LK---VT-LLPWIQLPLWI-------VISFALRNMS----GANPA-
--------------------------------------------------TGGVPSVPGL
STEG---VL-----------WF-----------------------------------ADL
TAPD--PL----FILPVLLSVSNLLNIEVNAL----K-K----KGR--------------
--ETL------FQSILTKF---FR------LLS-I---SIGVVA------------SQLP
SAMTLYWATSSTYSLAQNLL--------------F------------ML-----PRV-RR
---------F-L-----KLPK-TP-------S--------------ES------------
-------------------KTPCR------------------------------------
-----DL---------RTSWS---------------ERTKEFLMRQ-RKANSQK------
------------------------------------------------------------
------------------------------------------------------------
------------------------------------------------------------
------------------------------------------------------------
---
>OTA_XP_002107842.1
------------------------------------------------------------
------------------------------------------------------------
------------MLHRLGVVRHRV------------------------------------
------------------------------------------------------------
------------------------------------------------------------
------------------------------------------------------------
--------------------MLHTVVRSPATRQLDKP--------SVALLHSS-------
------------------------------------------------------------
--TFL-------------------------------------------------------
-------------------------------------------------------ASDS-
------------------------------------------------------------
---------------------------------TTLYSAYLPVSC----AENLLESIHNG
--------LS-------------------LPWWMTIAVTTITLRTCITLPLTIY------
---QQKKSAKLVL-------------------LQ------P--V-------V-KEISE--
---A--VKYNV--AT--KC-RRED-----------------LPV--EVAEERYKT-----
-L---FS--------------GMVRD----------LYKKE-G---------CQ------
----P---------FK---LF-LLPWTQMPLWI-------SISLGLRDLS----IYKQD-
---------------------------------------------------------PAM
ATEG---LA-----------WF-----------------------------------SNL
LLPD--PA----WILPICFGLCNLLNIEINAA----G-R----QA---------------
--PGR------IQAIMKKV---FV------TLS-I---VMVPVA------------TQIP
SCMSFYWTLSSFYSLVQNSI--------------L------------ML-----PRV-KR
---------I-A-----RIPQ-TP-------K--------------ES------------
-------------------KHPFR------------------------------------
-----DL---------YAIFS---------------IRMKKFIQLQ-KQANRK-------
------------------------------------------------------------
------------------------------------------------------------
------------------------------------------------------------
------------------------------------------------------------
---
>ONV_XP_016839802.1
------------------------------------------------------------
------------------------------------------------------------
------------MNSGVTNRV---------------------------------------
---------ITKTLRHHCRQ---------ILSPQYD------------INKSSS------
--------------------------------------AYHTVNFRK-----------KN
ENRNHCHFPLSQHLSQKNLL----------------------------------------
--------------------FGSSPIHLSFQRNFA-------------------------
------------------------------------------------------------
------------------------------------------------------------
------------S--------------------------EIKDFEKMFNT-----AVTA-
-----------------------SKELIP-----------------------------AE
EA------AKIAGSAL-----------PEFA---KSVADWKIVHL----AQNTLLNMHDF
--------TG-------------------LPWWASITLSALMARAVITLPFSLI------
---QMHNTGKLQS-------------------IQ------P--E-------L-EQSIK--
---L--LKNEA--NI--NV-SYHG-----------------WPE--KLARQHYTL-----
-A---VK--------------KEWSD----------LVQRE-N---------CH------
----P---------AK---SY-ILVLIQLPLWF-------SFSIATRNLS----YMLPH-
------------------------------------------------PDVSAQITYMEM
VVGG---FG-----------WV-----------------------------------KNL
TDVD--HF----LILPVTLGLLNLAVLETHNM----F-R----VGE--------------
--PTK------FDRWRMNL---FR------FIS-V---ALVPIA------------AYMP
AATNIYWITSSSYGLMQAFL--------------L------------NS-----TRL-RR
---------F-L-----GVAI-LT-------P--------------EM------------
-------------------EHPYR------------------------------------
-----HF---------YKNLK---------------SRLRLA------------------
------------------------------------------------------------
------------------------------------------------------------
------------------------------------------------------------
------------------------------------------------------------
---
>OAM_XP_001120913.1
------------------------------------------------------------
------------------------------------------------------------
------------MK----------------------------------------------
------------------------------------------------------------
------------------------------------------------------------
------------------------------------------------------------
------------------------------------------------------NTCMYQ
QVHPEILK--------------------------------------------------KP
L---LC------------------------NKYIPQTISISTNS----------------
----------------------------------------------IIIN-----SNRKY
SN--------------------AAPKIIN--------------EVAAYN-----------
---------------------------NGIF---QMISESLPVEL----ITEVLRLMHYQ
--------TG-------------------LPWWASIMLTSIIARTIINLPLNIL------
---DVHTKAKQEN-------------------LK------F--E-------L-REIAE--
---K--IQKKV--QR--QA-LSLE-----------------LSP--YRAHYLFTR-----
-D---FN--------------KEQKQ----------LYIKN-N---------CH------
----P---------FK---SV-AIILLQAPIWI-------SFSVAVRNIC----YMLPQ-
------------------------------------------------VNTATLQDFKEL
TTGG---FG-----------WI-----------------------------------KNL
IDID--HY----FILPSLFGLSNLAILEINQV----L-F----HVK--------------
--DSK------FSRIYKNF---CR------VLI-I---GFVPLM------------ACLP
SCLSLFWVTNNCCAIVYNLL--------------L------------LS-----PKV-RR
---------L-G-----KIPK-TD-------S--------------EL------------
-------------------RRPYT------------------------------------
-----EL---------YKRLL---------------EKLYLKKFLA--------------
------------------------------------------------------------
------------------------------------------------------------
------------------------------------------------------------
------------------------------------------------------------
---
>OCI_XP_002119790.1
------------------------------------------------------------
------------------------------------------------------------
------------MFCSRLPCKQTLGLIN--------------------------------
------------------------------------------------------------
------------------------------------------------------------
--KWSHHLPCGSVITGCK------------------------------------------
-------------------NGVKVKVFPAQIRCFS----------------SN-------
------------------------------------------------------------
---F--------------------------------------------------------
-------------------------------------------------------SEDY-
------------------------------------------------------------
--------GKYSEPGTYETF-------IGWF------TDSGIIQS----VELYLTSMHDF
--------TH-------------------LPWWLSITLSTFLLRGIVMTPMTIY------
---QMKNMIKYQS-------------------FI------P--V-------L-EKLQN--
---K--LKLDV--EK--AA-EKKK-----------------WDD--ATKVLNYKV-----
-N---LN--------------HYKRK----------MMKDN-Q-I---------------
----PG-------ILK---RY-GLPFVQIPLWV-------SMSVAMRHLTLN-LQFTPP-
-------------------------------------------------SDQLLIVASQL
STEG---CL-----------WF-----------------------------------VDL
CSVD--PY----FLLPVLLCAVNLLIIEIHRG----G-R----NE---------------
--------LIGLNKAFVYF---MR------TIA-V---ILLPIA------------SQMP
AGVVMYWLSSSVYGAIQALV--------------L------------KS-----YRF-KK
---------L-V-----EIPI-SP-------N--------------DS------------
-------------------KTPYM------------------------------------
-----DI---------FNRII---------------------------------------
------------------------------------------------------------
------------------------------------------------------------
----------------------------------------------------RTKQKKIS
------------------------------------------------------------
---
>OBT_XP_020718476.1
------------------------------------------------------------
------------------------------------------------------------
------------MNVRIFKKIQLDFKCNR-------------------------------
------------------------------------------------------------
------------------------------------------------------------
--SIFVKHPRSIHYISNASPLNVY--KN--------------------------------
----------------HFLNSKVLMGYFSNKRNFS---------------NTQ-NAVLHQ
QLHPKVFQ--------------------------------------------------RS
L---LC------------------------NKDVVLTSKIPSNC----------------
--------------------------------------------YPTAVN-----SIRQY
SN--------------------SGPTVVN--------------EVIKYN-----------
---------------------------GGIF---QMISESICVEW----VTEAFRFMHYQ
--------TG-------------------LPWWASIILTSIITRTFINLPLNIL------
---DLHNRAKQEN-------------------LE------G--E-------M-MDIAE--
---K--VRRKV--DR--EV-VLSQ-----------------LSP--VGAIALYTR-----
-E---MS--------------NEQKR----------LYIRD-N---------CH------
----P---------FK---SV-AMVLLQAPIWI-------SFSVAVRNMC----YVLPQ-
------------------------------------------------INPATIKDFQEL
TTGG---FG-----------WI-----------------------------------QNL
VDID--HF----FILPILFGLSHLVTMEVNYV----L-F----KIK--------------
--DSR------FNRIYKNF---CR------VLI-V---CFVFII------------ACLP
SCLSLFWITNNCYGLLQSLV--------------L------------LS-----PKV-RK
---------L-L-----RIPK-TN-------S--------------DL------------
-------------------RHPYQ------------------------------------
-----EL---------HKRLL---------------GKFSLKRSVA--------------
------------------------------------------------------------
------------------------------------------------------------
------------------------------------------------------KA----
------------------------------------------------------------
---
>OBM_05784
------------------------------------------------------------
------------------------------------------------------------
------------MLLNSTSQLRRA------------------------------------
------------------------------------------------------------
------------------------------------------------------------
--WLYNGAPLRRS-----------------------------------------------
--------------------PIQKLLSPLSLRNQT-------------------------
------------------------------------------------------------
------------------------------------PQLLASRKYL--------------
-------------------------------------------------------STEST
SL------DTTTSTL------GQDTNLVGNNL----------GDSLDIV-----------
--------TTSSQDTLP-----------------------FFIEC----TKTIFEAVHQG
--------TA-------------------LPWWATIISTTFLLRTVATFPIALY------
---QQRSIGRMLA-------------------LR------P--V-------V-LSWGE--
---T--LKQQI--AK--DS-SRKK-----------------FSY--EEYNNELQK-----
-Q---YR--------------SKVKA----------LYRQH-R---------CQ------
----P---------IV---SF-LLPWVQMPLFI-------TLSFTLRDMS----GYPIP-
-----------------------------------------------WLGLSGSNPISGF
ETGG---LA-----------WF-----------------------------------TDL
TSVD--PT----WTFPLAIGLTHLANTELNAY----F-M----KQA--------------
--PTL------KQKAIQNI---FR------GIS-V---FMIPVA------------SQVP
MGICLYWLSSSTYSLLQNIA--------------F------------KV-----PAV-RA
---------R-L-----KIQH---------------------------------------
-------------------PEPKK------------------------------------
------------------------------------------------------------
------------------------------------------------------------
------------------------------------------------------------
------------------------------------------------------------
------------------------------------------------------------
--F
>OCV_XP_022289422.1
------------------------------------------------------------
------------------------------------------------------------
------------MLPLLAQSF---------V--------------------------G--
------------------------------------------------------------
------------------------------------------------------------
------------------------------------------------------------
-----------------------SLRRTPSLRAFH----------------AV-ACVDSH
KLNDS-------------------------------------------------------
-----------------------------------KQHRRKTLN----------------
-FPSFQQNPVR--------------------------------------------RISSE
SV------------------RVSVTHLVT-------------------------------
---------------------------ECFG------PDTLFVNS----VIKCLTVCHEG
--------TG-------------------LPWWATIFLVTVSLKASVVFPLSVH------
---ARKAEARRSK-------------------MN------E--E-------M-LALLP--
---Q--LEKEV--QI--LS-RSRG-----------------YSP--QDARKIFNI-----
-N---RN--------------QLVRD----------YYIRE-N---------CH------
----P---------LK---GF-VTVLAQLPIWL-------SLSFSLRHLS----GSSYW-
----------------------------------------------SNKADAVQYVAMDM
KDEG---AL-----------WF-----------------------------------SNL
LLPD--PL----YILPVVLLTTNLTIAAINLYDI--N-R----LK---------------
--RGM------IAKALTGI---MM------FYS-V---AIFSIS------------TMMP
SCITFYWSVSALCSLVQLLL--------------L------------KN-----QTV-QG
---------V-L-----NIPD-ME------------------------------------
------------------------------------------------------------
-----DL-----------------------------------------------------
--------------------VKRKVQGAS-------------------------------
------------------------------------------------------------
------------------------------------------------------QAKDTN
NNSDKS------------------------------------------------------
---
>OMV_KFH72600.1
------------------------------------------------------------
------------------------------------------------------------
------------MLSARIS-----------------------------------------
------------------------------------------------------------
------------------------------------------------------------
------------------------------------------------------------
--------------------TRAFRTVLSRTRVNA-------------------------
------------------------------------------------------------
-----------------------------------TPITLAARC----------------
-------------------------------------------------------ISTAP
TIE---PK----------------------------------------------------
--------GELGEAPLSTL--------PDIL--QEPTHVNTLLTS----THCVLESIHS-
--------AG-------------------LPWWATIFCATFLLRTAITAPVAIY------
---QQRAVGRMME-------------------LT------P--V-------L-KAWLE--
---T--LKTSV--GV--DH-KLKG-----------------RDY--ATFNSEIQN-----
-A---YR--------------AKVKE----------LYSAN-R---------CN------
----P---------RV---SF-LLPWVQIPLFI-------TMSLTIRGMA----GYPLP-
-----------------------------------------------FLGESSLPMEPGF
AEGG---TL-----------WF-----------------------------------TDL
AASD--PT----WIMPIAIGATNLLNVELNGM----M-M----SKT--------------
--PTR------NQVIFRNI---FR------ALA-I---SMIPIA------------HEAP
MAICLYWMSSGSYSVLQNIA--------------F------------RM-----SPV-RV
---------W-L-----KMPP-LP-------K------------RVES------------
------------------------------------------------------------
------------------------------------------------------------
------------------------------------------------------------
------------------------------------------------------------
------------------------------------------------------------
------------------------------------------------------------
---
>OHP_03899
------------------------------------------------------------
------------------------------------------------------------
------------------------------------------------------------
------------------------------------------------------------
------------------------------------------------------------
------------------------------------------------------------
------------------------------------------------------------
------------------------------------------------------------
------------------------------------------------------------
------------------------------------------------------------
------------------------------------------------------------
------------------------------------------------------------
------MNSG-------------------LPWWAAIVVATIALRSVCTLPLAIQ------
---NRLRTLRLRR-------------------VE------H--L-------L-LAWER--
---T--LGAQA--RA--GP-TLTL-----------------AHKN-PEADRIYKL-----
-K---YR--------------EKANE----------LYRIY-R---------CH------
----P---------FR---TF-LLPWVQIPLFI-------SMSFALRWLV----AYPAF-
-----------------------------------------------WMATPP-SFAPGM
DEEG---AL-----------WF-----------------------------------DNL
TIAD--PT----LITPILVGATYLMNIEFNTS----L-R----AKE--------------
--GTR---PTSGQIAFRFF---LR------SLS-I---LIIPIA------------AQVP
MAITLYWLTSALFSTVQNLI--------------F------------YL-----LD--RN
---------P-V-----ILDN-LS-------KFLAR----VQHSAVPP------------
-------------------QLPKS------------------------------------
-----L------------------------------------------------------
------------------------------------------------------------
------------------------------------------------------------
------------------------------------------------------------
------------------------------------------------------------
---
>OBD_XP_006681678.1
------------------------------------------------------------
------------------------------------------------------------
------------MA---------------------------------D------------
------------------------------------------------------------
------------------------------------------------------------
------------------------------------------------------------
-----------------------------AEQQFS-------------------------
------------------------------------------------------------
------------------------------------------------------------
-------------------------------------------------------STTS-
------------------------------------------------------------
--------IESSDLSL------------------------SPVSL----LVNLMDTIHAT
PLIAFELYSG-------------------TPWWLVIVGTTIFLRTMCTLPLAIQ------
---NKQRTDRLRK-------------------LQ------P--V-------L-MAWES--
---T--LGLQL--KH--GH-RTGN-----------------LQQD-KNYKKMASLFVISG
KT---YK--------------QKTSQ----------LYKEY-R---------CN------
----P---------LY---TF-ILPWVQIPLFI-------SMSFALRWLA----AFPVI-
-----------------------------------------------WLGTPS-SFAAGM
DVEG---TL-----------WF-----------------------------------DDL
TVAD--PT----MITPIIIGTMHLINIELNST----L-R----SNP--------------
--NTQ---RTSGQIAFRMF---MR------SFA-I---LMIPIS------------AYVP
MAITLYWLASAVYSMLQNIS--------------F------------LVI---E----KH
---------R-V-----KLSL-KE-------KIGM-----------QS------------
------------------VQEPRAV-----------------------------------
----------------LQSMD---------------------------------------
------------------------------------------------------------
----------------------------------------------QPTLPTTPD-----
------------------------------------------------------KSYRSL
------------------------------------------------------------
---
>ORB_02319
------------------------------------------------------------
------------------------------------------------------------
------------------------------------------------------------
------------------------------------------------------------
------------------------------------------------------------
------------------------------------------------------------
------------------------------------------------------------
------------------------------------------------------------
------------------------------------------------------------
------------------------------------------------------------
------------------------------------------------------------
------------------------------------------------------------
-----------------------------LPWWAAISLTSIALRTCITLPLSII------
---SQRNAARRES-------------------LK------P--V-------I-NAWAQ--
---S--IASEQ--RQ--QA-SVLT-----------------MSTP-DQFSKHVNK-----
-L---AR--------------RRASE----------VFFKH-G---------CH------
----P---------MF---GL-LLPLTQIPLFV-------AMSIAIRDMC----GTPAL-
-----------------------------------------------FVEHP--HGLQAL
LPGGESQAA-----------WL-----------------------------------LSL
SEPD--PW----FVLPVAVGASYLGNILLGAS----T-A----AAAGVTSG---------
-STAK------IQTILQRV---MI------GVS-V---AMIPVA------------AVQP
SAVCVYWLSSGVFSLVQQAI--------------F------------RV-----PAV-RK
---------K-L-----GF-----------------------------------------
------------------------------------------------------------
------------------------------------------------------------
------------------------------------------------------------
------------------------------------------------------------
------------------------------------------------------------
------------------------------------------------------------
---
>OSV_08005
------------------------------------------------------------
------------------------------------------------------------
------------------------------------------------------------
------------------------------------------------------------
------------------------------------------------------------
------------------------------------------------------------
----------------------------MSTRRYT----------------TE-TAEP--
------------------------------------------------------------
-------------------------------------MKVEG------------------
---------IKSS-------------------------------AQDVLE-----QVSQ-
---------TPTA-----------DSIV---------------QA-------------AA
QI------GDFKAMGL-----------CNF----------TPVGG----LEAMLEAVHVY
--------SG-------------------LPWWGAIALATVTVRL-ALLPVMIK------
---IQRNNAKLMN-------------------IN------P--E-------V-TRIMD--
---N--LKT-A--QA--EG-D-------------------------THSI----S-----
-K---YS--------------AEIQT----------LFKSN-G---------CH------
----P---------LK---SL-GLPLVQMPVMV-------SFFLALRAMA----ELPVP-
----------------------------------------------------------GL
KDGG---MW-----------WF-----------------------------------QDL
TAQD--PY----YILPVVSAAGMMAVLEAGTE----A-G-----M---------------
--ANP------QSKTMKNF---FR------AIT-V---IMIPFT------------AWMP
SSVFVYWATSNCFSIGQILA--------------L------------KN-----PAI-RR
---------A-L-----NIPQ-LV-------R--------------PA-----SE-----
-------------------LNK-------------------NTKG---------------
------F---------MDNFR---------------DQQKQ----Y-EKMEKERAI----
---------------------RERQQAAAM------------------------------
-------------------ARRAA----------------------KRRF----------
------------------------------------------------------------
------------------------------------------------------------
---
>OGP_KXS21357.1
------------------------------------------------------------
------------------------------------------------------------
------------MSQVAAAVAHRSA-----------------------------------
------------------------------------------------------LVLARP
LRV---------------------------------------------------------
--NLSLRLPVPAPHSH--------------------------------------------
---------------------SRSPIARQSARSFSL--WP-----------SS-APSQSN
PA------------------PPAPPADSAPSSSIPDITPVDPIPHSEAAS---------S
TWQYIADSTAYVTGWSSWGAKPAPPAPSPDTVLADAAPSTSTSSD---------------
-TLDPTPTPSPPTDLS------------PP----VDISISPPADFSTLSS-----AVDQL
TA------LATTASST---ITSAATDLVS--------------TTATIP------PTATL
HI------GTVRELGL-----------GSFA---------TPVGW----LENLLEASHVL
--------TG-------------------LPWWGTIVLTTVAIRA-LLLPLVGR------
---MQRNAALMAS-------------------IQ------P--T-------L-KPIQS--
---R--LTA-A--AR--AG-D-------------------------RQEQ----M-----
-K---AT--------------EELQA----------LYKLH-N---------VN------
----P---------FS---ML-GTAVVQMPIWI-------SFYLALTAMA----ALPVP-
----------------------------------------------------------GF
ADGG---IL-----------WF-----------------------------------HDL
TAPD--PLK---YALPAVSAVGFLAVFELGAE----M-N---------------------
--KAT------MQPGMKMF---MR------VMA-V---SMIWLT------------TTFP
AAIFVYWTTSNIFTLFQISI--------------F------------RH-----PAV-RR
---------H-Y-----NIPD-VA-------A--------------SQ-----PPLA---
----------------------------------------VRDAG---------------
-----SLVV----AVDKAGVQ---------------DAWKMVKEVE-AEVAAEEKVKVDV
K-----------------KVEGKQGEMAAKGAGG--------------------------
---------------AAL-TTAPTVTVDAAQ----ILP--------TVTMETKPT--KPA
PEK-----------------------------------KSTSKTAAKE-----TKAKAGS
TTV-----------------KGGSKKQRQKK-----------------------------
---
>OLC_CDH51810.1
------------------------------------------------------------
------------------------------------------------------------
------------MLRIAARQGLKSVNGM--------------------------------
------------------------------------------------------RMGMRS
TM------------------------------------YKNTTASSR-------------
--FSIQQQPGVLISQR--------------------------------------------
------------------------LGATAFVRSYT----------------TT-EAAG--
------------------------------------------------------------
-------------------------------------ETAATTT----------------
--------------------------------------------VTSVSD-----AVNQ-
---------VVSP-----------ENLS---------------EA-------------AA
KI------GDFKAMGL-----------CNF----------TPVGG----LEAMLEAVHVY
--------TG-------------------MPWWGTIATATVLVRL-ALLPLMIK------
---IQRNNAKMMN-------------------LN------P--E-------V-SRLMS--
---N--LKT-A--QQ--DG-D-------------------------SVAV----G-----
-K---YT--------------NEMQS----------LFKKH-G---------CH------
----P---------MK---SL-GLPIIQMPVMV-------SFFLALRAMA----ELPVP-
----------------------------------------------------------GM
TTGG---LG-----------WF-----------------------------------TDL
TAQD--PY----YILPAVSAAGVMAVLEAGTE----V-G-----A---------------
--ANP------QSRGMKNF---FR------VMA-V---AMVPFT------------YWMP
SSVFVYWITSNAVSIAQILT--------------L------------KN-----PAV-RK
---------A-L-----DIPK-LV-------K--------------PA-----AE-----
-------------------LQK-------------------NQKG---------------
------F---------WENFK---------------EQTKH----H-EKLEKERAL----
---------------------RERQRAAVM------------------------------
-------------------ARRAA----------------------KRRF----------
------------------------------------------------------------
------------------------------------------------------------
---
>ASM_XP_002960272.1
------------------------------------------------------------
------------------------------------------------------------
------------------------------------------------------------
------------------------------------------------------------
------------------------------------------------------------
------------------------------------------------------------
------------------------------------M--------------SE-------
------------------------------------------------------------
-------------------------------------SAAESIR----------------
-------------------------------------------FPETLAD-----AAQE-
--------------------------IVS--------------GAAG---------ATYD
LS------KEIVLAVS-----------ESF----------PWTAA----VQYVIYATHVV
--------TG-------------------LPWWLSIALTTVAVRT-MVLPLVIY------
---QVKSTARFAL-------------------LR------P--D-------L-EKIKV--
---D--MEQ-A------NY-D-------------------------PVAL----A-----
-E---NK--------------RKMAE----------LFAKH-K---------TD------
----P---------FT---PL-IGALLQGPIFM-------CFFFGLRTMA----E-KMD-
----------------------------------------------------------SF
KEGG---AF-----------WF-----------------------------------TDL
TTPD--EL----YILPFITTATFLITVELNAV----D-G----MQ---------------
--GQP------NQKTMKNI---LR------GMG-V---LFLPLT------------AQFP
KALFCYWVTSNLWSMLQGAL--------------L------------RN-----KKF-KA
---------Y-L-----DIPD-TS-------H--------------LGT----PA-----
-------------------PPP-------------------TITS---------------
------------------------------------------------------------
------------------------------------------------------------
-------------------SKPPA----------------------RKAITPPPG-----
--------------------------------------VSFNPGDSK-------KARRLV
H-----------------------------------------------------------
---
>OUR_06133
------------------------------------------------------------
------------------------------------------------------------
------------MI----------------------------------------------
------------------------------------------------------------
------------------------------------------------------------
------------------------------------------------------------
--------------------------HQSSIRFYT----------------TP-TEQ---
------------------------------------------------------------
-------------------------------------TASAPVT----------------
-IDSSAATPVTSPD-----------------------------VTANVAE-----VVSN-
---------APTS-----------EAIT---------------AA-------------AA
QI------GDFKAMGL-----------CNY----------TPVGA----LEAALEAIHVS
--------TG-------------------LPWWAAIAAATVAIRV-CMIPLNIK------
---VQRNNARVSN-------------------IN------P--D-------L-QRIMN--
---N--VSE-A--KK--AG-D-------------------------QMAI----A-----
-K---YS--------------QQAQQ----------LFKDN-G---------CH------
----P---------AK---SL-LLPVVQAPVMI-------SFFMALRAMA----ELPVP-
----------------------------------------------------------GF
LDGG---LA-----------WF-----------------------------------TDL
SVKD--PY----YILPVLSSAGMLAILETGSE----T-G-----A---------------
--ANP------QAAGMKNF---FR------GMT-V---LMIPFT------------AWMP
SSVFVYWVTNNMFSLGQFLA--------------L------------KA-----PTV-RS
---------A-L-----NIPQ-LV-------K--------------PA-----AE-----
-------------------LQK-------------------NSKG---------------
------F---------VQTFK---------------EQTAS----Y-QKTEKERIV----
---------------------RERQQAAAM------------------------------
-------------------ARRSS----------------------KRRF----------
------------------------------------------------------------
------------------------------------------------------------
---
>OBC_01674
------------------------------------------------------------
------------------------------------------------------------
------------M-----------------------------------------------
------------------------------------------------------------
------------------------------------------------------------
------------------------------------------------------------
--------------------------NHIGVRHLS----------------TEGETET--
------------------------------------------------------------
-------------------------------------AVVNN------------------
---------VTES-------------------------------AKELIQ-----QAAT-
---------TSSP-----------DALV---------------QA-------------AA
QI------GDFKALGL-----------CNF----------TPVGG----LEALLEAINVY
--------SG-------------------LPWWGTIALATLVVRT-ALLPLMVK------
---IQRNNARLMN-------------------IN------P--E-------V-TRIMD--
---N--LKS-A--QS--QG-D-------------------------SLAT----G-----
-K---YT--------------QEIQT----------LFKKN-E---------CH------
----P---------MK---SM-GLPLVQMPVMI-------SFFMAIRGMA----EVPIP-
----------------------------------------------------------GF
QDGG---ML-----------WF-----------------------------------TDL
TAKD--PY----YILPVMSAAGVMAVLEAGTE----A-G-----A---------------
--ANP------QSKGMKNV---FR------ALT-V---VMVPFT------------AWMP
SGVFVYWVTSNVYSIGQILA--------------L------------KN-----PAV-RS
---------A-L-----NIPK-LV-------K--------------RP-----EE-----
-------------------LQK-------------------NTKG---------------
------F---------MENFK---------------DQQKH----H-EKLEKERAI----
---------------------RERQQAAAA------------------------------
-------------------ARRAA----------------------KRRF----------
------------------------------------------------------------
------------------------------------------------------------
---
>OCCN_KXN73775.1
------------------------------------------------------------
------------------------------------------------------------
------------MASLNRF-----------------------------------------
-----LAKSASPALRFIK-------------------------PT---------NVSTRQ
YSSLLA----------------------------KNNLAKQTLYSSS-------------
LL----------------------------------------------------------
-----------------------------GVRFNS----------------TE-TTV---
------------------------------------------------------------
-------------------------------------AAAATTT----------------
--------PVSP--------------------------------AAEFVA-----HATE-
LS-------TDAA-----------QALV---------------HP-------------AL
QL------GDLKAMGL-----------VNY----------TPVGF----LEATLEAINVF
--------SG-------------------LPWWGTIALTTVIVRV-AMLPIIVK------
---LQKASARFHN-------------------VK------P--E-------M-ESITK--
---K--LER-A--KE--TQ-D-------------------------PIAL----Q-----
-A---AS--------------SQMMD----------LYKKH-N---------IN------
----P---------LK---IL-ALPMLQAPVMI-------SFFIALRDMS----SLPVP-
----------------------------------------------------------QF
LDGG---LA-----------WF-----------------------------------TNL
AVAD--PT----WGLPILSSLGFLAIMELGSE----L-G----KS---------------
--GST------QPPAVKNF---LR------LTI-P---LMTYFT------------LDLP
SSVHLYWICSNFFSVVQILT--------------F------------NQ-----PAV-RA
---------Y-F-----GIPQ-LK-------K--------------HP-----LK-----
------------------VHDP-------------------NAQS---------------
------IW----------------------------------------------------
------------------------------------------------------------
-------------------ARASN----------------------KK------------
------------------------------------------------------------
------------------------------------------------------------
---
>ORD_EIE80290.1
------------------------------------------------------------
------------------------------------------------------------
------------M-----------------------------------------------
------------------------------------------------------------
------------------------------------------------------------
------------------------------------------------------------
-----------------------------NVRHLS----------------TT-EDQT--
------------------------------------------------------------
-------------------------------------PVAESTT----------------
-------EPVTES-------------------------------AKEIVQ-----QAMQ-
---------TSAP-----------DSLV---------------YS-------------AA
QL------GEFKALGL-----------CNM----------TPVGA----LESMFEYIHVY
--------SG-------------------LPWWGTIAVATLAVRI-ALLPLMIK------
---IQRNNAKLMN-------------------IN------P--D-------V-TRIMN--
---N--LKT-A--QS--QG-D-------------------------VLSV----D-----
-K---YS--------------QEIQT----------LFKKN-E---------CH------
----P---------MK---SL-GLPLVQMPVMI-------SFFMAIRSMA----EVPVP-
----------------------------------------------------------GL
SNEG---TL-----------WF-----------------------------------TDL
AAKD--PY----YILPAISAAGMMAVLEAGTE----T-G-----A---------------
--ANP------QSKGMKNV---FR------VLS-L---AVVPFT------------AWMP
SGVFVYWITSNFFSIGQILA--------------L------------KS-----PSL-RK
---------A-L-----NIPL-LV-------K--------------KP-----QE-----
-------------------LQQ-------------------NTKG---------------
------F---------MENFK---------------DQQKH----Y-EKLEKERAL----
---------------------RERQQAAAA------------------------------
-------------------ARRAA----------------------KRRF----------
------------------------------------------------------------
------------------------------------------------------------
---
>OSPU_XP_016610845.1
------------------------------------------------------------
------------------------------------------------------------
------------MSGIRSLSALTVRTRTLNQI--W--G---------------------S
QHRPPVGKCTNALFRPIA------------------------------------------
--------------------------T-----P-----AFRTLSQRA-------------
---TRLSVPWTAPIAQ--------------------------------------------
-----------------------------TRRNFW----------------SS-KTKE--
---------------------VEEPVATAAQTSAV-------------------------
-------------------------------------PTPPSST----------------
-DAI--SPPVPPTD-----------------------------------------AITT-
TT-------STTPSF------LSDPTLLDATL-----------QPALT---------SIS
HL------GDLKTLGL-----------CNS----------TPAGL----AQSLIEAVYVT
--------TG-------------------LPWWATIMATTLLIRV-ALTPLILR------
---VQRSSAKMNN-------------------IS------H--K-------T-KPLQD--
---E--MTR-L--RA--EG-D-------------------------MVGA----Q-----
-K---AL--------------QKLRE----------EYKNA-G---------VN------
----P---------LG---GL--IALVQAPVFI-------SFFFGLKGMA----ELPVP-
----------------------------------------------------------GF
ETGG---LA-----------WF-----------------------------------ANL
SIPD--PT----YVLPIVASLGMLAVMELGAE----M-G----TQV--------------
--NNA------QTATFKNV---LR------IAL-I---GSIPFT------------AQLP
SAIFMYWISTNAFTLLQTFA--------------L------------KN-----PSF-RR
---------L-C-----NIPA-LN-----------------------------PV-----
-------------------ARAV------------------QHQG---------------
------M---------AQIQK---------------LSFAESMKMV-KQAAEERKK----
R-------------------EETALEAA--------------------------------
-------------------KKIRTIG-G--------------------------------
-I----------------------------------------------------KRRV--
------------------------------------------------------------
---
>OCO_XP_011270307.1
----------------------------------M-------------------------
----------------------------------------------L-------------
------------MIRLLGRSSSRASSAAAAAIM---------------------------
------------------------------------------------------------
------------------------------------------------------------
--MTTNSMPCAGDLVS--------------------------------------------
----------------------RPLPSAALLRAAVAP-----------VGHSG-------
------------------------------------------------------------
-------------------------------RSVTTLASLTAMPGS--------------
-AQYYAACPLAEP------------------------------------------ATHNS
TLL----------------LVPSVTELDP-------------------------------
--------SAVSTLQMA----------------AAPAGDSAVLAA----ARGLFEGIHDM
--------TG-------------------LPWWLSIVASAFLLRTVFTLPLSVY------
---ATKESARMVL-------------------AE------P--Q-------L-KAEIN--
---A--KQHEV--AA--EC-RRNN-----------------LTY--EQFQKRVQP-----
-V---LR--------------ETQER----------FMTKI-G---------YS------
----P---------MR---SV-ALAWAQAPLFI-------AITLALRGMS----GWPISL
RQY-FSFLMPSETRIKQDFLNELVANGVAKDLLDAEHIYSMATVGSLDAVPELPFVSPGL
TSEG---IL-----------SF-----------------------------------TDL
TAPD--QF----YLVPVLIGGIMLYNTQLTIS----A-S----SN---------------
--KSL------AFRIGSQI---WR------LLA-I---AMGFAA------------AVSP
ASVGMYWLGSAIYSALQNIS--------------F------------RI-----PAV-RR
---------L-L-----GIPV-LPVTA----Q--------------NS------------
-------------------RLPFP------------------------------------
-LHKLDL----GNGVASENVSAG------------ATALSAAEILL--------------
------------------------------------------------------------
-------------------QKKPSTSIS------------------ASTFGNHKT-----
----------------------------------------GGQSWSP------LRAKK--
------------------------------------------------------------
---
>OPCY_02786
------------------------------------------------------------
------------------------------------------------------------
------------------------------------------------------------
-------------MR-IP------------------------------------SLVLRH
--------------------------------------AGRTATGRL-------------
----TPSLP--------------------------------------ITQS---------
-----------------------------AFRFFS----------------AT-APFR--
--------------------------ASEPASQDPLKEL---------------------
-------------------------------------PSASTST----------------
-------LPEAP-------------------------------------V-----SVTS-
EG--------TTIA---------QEAVA---------------DM-------------TM
QF------GDLQAMGLD---------KAFY----------NPVGI----AQSLLEAIHIS
--------TG-------------------LPWWGTIAAATVIIRL-SALPLILS------
---VQRNAALLNN-------------------IR------P--Q-------L-DLWKD--
---K--MVQ-A--TQ--VN-D-------------------------RPAA----V-----
-I---AN--------------QKYRQ----------IMTDS-G---------AK------
----P---------AR---MI-LMPITNGAMFI-------SFFMALRQMS----DLPVP-
----------------------------------------------------------QL
AHGG---LL-----------WF-----------------------------------ENL
NAPD--PY----YILPILASAGFLINFEVGSE----L-G-----G---------------
--ANV------MNPTMKRV---FR------GVS-L---LMPFMT------------YAFP
SSVFVYWLTTNVFSVAQVSL--------------L------------SR-----PGV-RK
---------V-L-----GIPE-LI-------K--------------HP-----KK-----
-----------------------------------------PGDGG--------------
-SVFDSF---------NKTIE---------------DLQKGASAAS-TPVTSESIIKKA-
--------------------KATHVQPS--------------------------------
-------------------RR-------------------------RNKFSR--------
------------------------------------------------------------
------------------------------------------------------------
---
>OMB_XP_001745749.1
------------------------------------------------------------
------------------------------------------------------------
------------MA--------------------W-------------------------
------------------------------------------------------------
------------------------------------------------------------
-----RRIPRAAGAVAGA------------------------------------------
-------------------GAGGVQPYFAGRRALS---------------VMS-VACQLD
QRKE--------------------------------------------------------
------------------------------------------------------------
-----------------------------------------------------MWSVRC-
-------------------VRGSRVD------------G----QARKW--------GGVT
RP--QRRALSLEALSLD---VGA-----------------TLTGIVD-GTEAALVGLQAQ
--------TQ-------------------APWPVAVLLTAGLVRTVVGAPAAWY------
---QAHWSSRVEL-------------------QR------R--R-------L-MQWAD--
---A--IGHQVMRRK--AS-E--N-----------------LTD--AEAENLIQE-----
-Q---VR--------------AQQKV----------LMDEI-G---------WR------
----R---------WK---LV-LPALVQVPIFI-------TVSLALRRLQ----DSDSL-
---------------------------------------------------LFQQYQADL
ASQGP--LW-------HSLPWT-----------------------------------ASL
TEHDI-------LLLPLVLGITNWFTLELSTI----K-RP--------------------
--VSP----ESREDRLGTA---LR------YLA-I---AMIPVA------------AAVP
SGLSLYWASSSVLTLTQNLM--------------L------------RH-----PSV-RQ
---------R-V-----GLPA-VP-------S--------------EL------------
-------------------PRPLTSLRR------------HVLTG---------------
---AQRF---------WQEVR---------------------------------------
------------------------------------------------------------
----------------------------------------------EKNFGNDAG--SKS
GNP---------------------------------------------------------
------------------------------------------------------------
---
>SES_04282
------------------------------------------------------------
------------------------------------------------------------
------------MLRLGQ------------------------------------------
-STSRVTRGVAAACRSNAL-----------LPCS-------------AGQQQHGVSMLRA
LAAAEYSKVN--------------ISE-----------HNKTCTTSS-------------
--GEQRSRAYASRRRLITWPAAHL------------------------------------
--------------------PGAVFGGATSKRLMS----------------TA-AGTGH-
------------------------------------------------------------
-------------------------------------SGDVATT----------------
-AD---LGPDA---------------------------------MAGGAD-----AAMA-
AA--------GTAD-----------------------------QA------------QAA
LE------VAPETFKM-----------ALY----------TPPQV----AMMAVDYVHAT
--------TG-------------------MPYWMTIVAITVGIRT-AILPIGLL------
---AARNGARTAA-------------------MK------P--E-------M-DELQA--
---A--IKG-D--QQ--SS-Q-------------------------PRKA----D-----
-R---YR--------------QETKA----------LFQKH-K---------AS------
----L---------VM---NA-ALPIVQLPLFI-------GFFLGLRRMP----DV-VP-
----------------------------------------------------------EF
ATGG---VL-----------WF-----------------------------------QDL
GAPD--PY----MIFPVMTGVMMMAMAELGGE----G-G-----A---------------
--LAG------SSVKMKAG---MR------GMA-L---LVTPLT------------MYVS
TGVFVYWTTSNFYSILQTLA--------------F------------KS-----SGI-KK
---------F-F-----DFPD-LP-------P--------------NK----LKS-----
-------------------NTA-------------------EKEI---------------
-------------------------------------GWLDVLGGD-HPIKEYRKM----
---------------------QDQREVQAWFVEGEG-----GWTRKAHNAEQGEGGNVAR
EGA---------PFHAPPSMAGPVSG-KAK----------------TPSFASSAA--AGT
P---------------------------------------KVVLRSV-------RPKPAG
D--------------------RGKTAARGPRKNRG-------------------------
---
>SSP_XP_012203787.1
------------------------------------------------------------
------------------------------------------------------------
------------------------------------------------------------
------------MLRAAT------------------------------------VLHSRA
--------------------------------------QWRKATSSV-------------
GQ----------------------------------------------------------
-----------------------------HLRFAN----------------QS-SGL---
-------------------------PVRAAFSTLA-------------------------
-------------------------------------PSDESTS----------------
-----LTTPAP---------------------------------TSELDP-----VMLQ-
NG----------------------VDFVH-----------------------------TA
IS------PATAEMGY------------------------SLAEI----AVRVLDVAHVT
--------TG-------------------LPWWATIIATTVAVRS-VFFPISVM------
---SMRNSARMNI-------------------MK------P--K-------L-EKLQE--
---E--IKS-S--QE--AY-D-------------------------PKKM----A-----
-E---FR--------------ARAKN----------LFKEH-E---------VR------
----P---------FM---SF-LMPLSQLPIFL-------GFFWGLQEI-----STHIP-
----------------------------------------------------------EY
AGEG---TL-----------WF-----------------------------------QDL
AAPD--PL----YALPVISSALMIASMEAGGD------G-----L---------------
--PKE------YLSQAKMG---MR------MVA-L---IMVPVA------------TTFQ
SGILVYWVTSNCFTLTQTML--------------L------------KV-----PAV-RS
---------A-L-----GIPS-VQ-------A--------------LT-----PS-----
------------FS---------------------------TSAT---------------
------A---------VSPFQ---------------AAVAQA------------------
------------------------------------------------------------
-------------------QKGKT----------------------VQTFANKPK-----
--------------------------------------------AAK-------KQ----
------------------------------------------------------------
---
>OUM_XP_011388740.1
------------------------------------------------------------
------------------------------------------------------------
------------MVAVAAASL---------------------------------------
--------AQRTRLRSTPM-----------LVSAARL----------PVTAASTSRASRG
LASAAA------------------------------------------------------
--STPAQRPSSLSTTLA-------------------YNRATFTRVGVAFRAQ--------
----------------SNLLAGKPFSSAIARRNLSF--W------------SS-SKPAST
TS-------------------GDQSSSLSSEIETKKEQVID-------------------
--------------------------------AVNDLSQSSKASI---------------
-HDVESSLSEGLH-----------------------------STQQAASD-----AVSTL
QS--KASQVSSTLTEQLSNVDATAASTVT--------------EAFSG----------AM
GVIP----GELTELGL-----------NHWV---------TPPGW----ITNLLEFVGTT
--------TG-------------------LPWWGTITITTVALRL-LIAPISIA------
---GQKNAIRLGN-------------------IQ------P--E-------M-KRNMD--
---D--IKH-Y--KA--AG-D-------------------------QMQM----Q-----
-K---AV--------------MATQK----------LLRDN-N---------AN------
----P---------IK---SL-VPILFQFPLMF-------SYFLALERIA----KSGSE-
----------------------------------------------------------SF
AHGG---PF-----------WT-----------------------------------TDL
TVPD--PT----WILPAISTLATFAVAEVGFK----V-G--TNSQ---------------
--SDP-----AQSQMMKYI---FR------GFM-P---ILAWFS------------TTFP
SGVLVYWATTNLYSLAQLAI--------------L------------QV-----PLV-RK
---------W-A-----KFPK-RI-------T--------------HP------------
-------------------KNPYQ----------------QEANT---------------
------F---------MDKLR---------------AAKDRMSDSS-ATHKPVKPV----
--------------------AATSTASTT-------------------------------
--------------PTQTSSRSDALN-E-------ILND-------KSTYEASAT--TTN
AD--------------------------------------AQSTAAQ-------RNRERV
L-------------------KARQRRARQ-------------------------------
---
>OHV_03854
------------------------------------------------------------
------------------------------------------------------------
------------MTSFRALRIRSVS-----------------C-----------------
------------------------------------------------------------
------------------------------------------------------------
------------------------------------------------------------
-----------------------------SFRTNT---------------RYS-PLCLGK
RF----------------------------------------------------------
------------------------------------------------------------
-------------------------------------------------------ATSNA
QL----------------------SDVTTGS-----------NTPINID-----------
--------STVTETAMP-----------------------AFLEV----NEHALIAMHDL
--------FG-------------------LSWASTIVLGTLALRSAITLPLAIY------
---QQRIMATMIE-------------------LS------P--I-------L-NSWAE--
---T--LKVSV--AKQVKG-D------------------------YKGYQKELNC-----
-Q---YR--------------AKVKQ----------IYAQN-G---------CS------
----R---------WK---LF-TLPYVQIPLFI-------SMTLTVRDLL----GMPLP-
-----------------------------------------------WLGRLRESPFAGL
NHEG---FG----------PWI------------------------------------DL
TAAD--AT----MVFPFLIGAGNLINVEVHHN----G-----------------------
--------------------------------------------------------YTCG
SYQLTYFL--------------------------LC----------------------SR
----------------------LS-------S----------------------------
------------------------------------------------------------
------------------------------------------------------------
------------------------------------------------------------
------------------------------------------------------------
------------------------------------------------------------
------------------------------------------------------------
---
>AGS_XP_005707293.1
------------------------------------------------------------
------------------------------------------------------------
------------------------------------------------------------
------------------------------------------------------------
------------------------------------------------------------
------------------------------------------------------------
------------------------------------------------------------
------------------------------------------------------------
------------------------------------------------------------
-----------------------------------------------MGD----------
-------------------------------------------QGKEL------------
----------------------------------------RLIAM----AKSGWVWLHEK
--------TG-------------------LPWWSTLVAGAVVIRA-ATFPLCLY------
---GQYHADKLSS-------------------LA------P--E-------L-ERIRA--
---Y--VSR-S------SG-T-------------------------TVQKI---R-----
-T---FR--------------RLRQE----------LLKRS-S---------SS------
----S---------LK---VVPYGKLVHIPLFI-------TAAASVRRLA----FQRYP-
----------------------------------------------------------GF
ESEG---IS-----------WF-----------------------------------KDL
AAPD--PW----YILPIVNSAILIANTENSLK----A-N----EKPSLNSSKRSLGDLAN
SLRDP-----QIVDWMKII---LQ------GMT-I---LVFPLI------------SHLP
SGVVFFWTVNSLLNALQQTL--------------L------------------IGKG-KR
---------Y-V-----GLYN-RTE----LLA----------------------------
-----------------------------------------QSKG---------------
--LADSL---------FHDIN---------------TSVEDARLQL-SRIQK--------
-------------F----------------------------------------------
---------------VMEYSKEPVRMFQ------EFLLN-------ERRSKRLSL--PLS
AEI---------------------RKDETTGKDYVAIVMASPDEEDS-------SSKA--
------------------------------------------------------------
---
>OTT_XP_003661849.1
----------------------------------MASDEPLNP---MAESGVTIRSDSEQ
YSRHEEQSVSPPSSSSPAVILYQPPTIWSIIRGAAINLLLPFINGM--------------
------------MLGFGELFAHEAAFRLG-----WSNTRPAKCQPGRDPLKTFQR----A
RQDAFQQGPSPFELGAGPC-----------EGPLR-------------NN----------
-GT-----------------------------------TLHA------------------
--------PTTARRIGG-----------------------PL---PLAAA----------
--------------------SQHLIYTHRQARNAS----------------TQ-STT---
---------------------A-------APTTTP-------------------------
----------------------------------------DASS----------------
-LSDLTGTPVN-------------------------------------------------
---------------------LTGSDLL---------------DI-------------PE
QI------GFLKTLGLE----------YGW----------GPTSI----MQTILESVYVY
--------TG-------------------LPWWASIAVVAVGIRL-ALLKPALD------
---ASENSIKYQE-------------------LLK----DP--R-------Y-QAATE--
---E--MKR-V--LV--TG-N-------------------------HLAG----A-----
-E---AR--------------AKIAL----------MNKAA-G---------YS------
----L---------WK---NF--VPMIQLPIGI-------GMFRLIKGMS----ALPVP-
----------------------------------------------------------SF
ETGG---IL-----------WF-----------------------------------TDL
TASD--PL----FILPIATGIIVAMGMRIPLP----Y-M----AA---------------
----Q------QQKMMKIM---SL------VVM-P---ISTVVA------------LFLP
SGLTWYFFLSSLLHTIQAYF--------------M------------HQ-----PWF-RR
---------L-V-----GLRP-LT-------A--------------PG-----PP-----
SRPTA------------AWQAPRV----------------LDARA--PRIAAA--QHATP
PPAPETM---------FASLKST-------------LADAKEKLN--ERANKDSA-----
---------------------ERSLRAAR-------------------------------
----------------EYEERRALEE-K------------------EKIVARI-------
-----------------------------------------LQKRSG-------KGERH-
------------------------------------------------------------
---
>OAF_XP_750437.1
------------------------------------------------------------
------------------------------------------------------------
------------------------------------------------------------
----------MSPLRPLL------------------------------------------
------------------------------------------------------------
------RSPQTPGKR---------------------------------------------
--------------------------VAQHIRHFH-------------------------
------------------------------------------------------------
------------------------------------------------------------
-------------------------------------------------------ATRP-
---------------------SP---FIN-------------------------------
----------------------------------------EVLDV----SSGFIHAVHSI
--------SG-------------------LPWALSIPLTALIVRTTVAMPLQMY------
---TKIQARKERD-------------------LA------P--L-------L-HSWRK--
---H--FQAQI--KK--RV-DAENH------------NP-ILP---REAIRELAT-----
-K---VK--------------AKRKE----------LHKRW-N---------VPRF----
--WKP------------------VSFLQIPIWI-------SVMESLRAMS----GNNKGL
VPYLLSLVEPSSV---------------------------------EPSTAVHLAVEPSL
ATEG---AL-----------WF-----------------------------------PDL
LAGD--ST----GILPAALTLSIILNIRTGWK----SPAL-SDMA---------------
--DLP------RIEIAKNL--TVR------GIR-V---LIQALALNIGVS--SYL-YEMP
SALMIYWISSTNIATLQTFL--------------L------------ER-----FML-SK
PLLEPWRQIH-I-----GYPQ-KG-------E----------------------------
-------------------KTP-------------------PSKK---------------
------M---------IKIAR---------------------------------------
------------------------------------------------------------
------------------------------------------------------------
------------------------------------------------------------
------------------------------------------------------------
---
>GCF_000091665.1_WP_010869981.1
------------------------------------------------------------
------------------------------------------------------------
------------MF----------------------------------------------
------------------------------------------------------------
------------------------------------------------------------
------------------------------------------------------------
------------------------------------------------------------
------------------------------------------------------------
------------------------------------------------------------
------------------------------------------------------------
------------------------------------------------------------
---------------------------------------GSIFDI----YYKTLDAIFMP
I-------IK------------------VLHPALAILIIAIIVS--LIINIATK------
---LLVDQKRVAE-------------------LK------K--E-------I-QEFQV--
---K--FKK-M--SK-----N-------------------------PEMM---------E
-K---LQ--------------EEQQR----------IMQLN-----------AELMK---
MSFRP---------MI---YT-WVPIILIFIYL-------RHVYGFGGVY----QELNP-
------------------------------------------------------------
-------------------GWNG-------------------------------------
------VV----VYLPIILSKILFIDFWHWLG------S---------------------
--------IF------------YK-----GGFK-I-------VS------------NTAL
GWLGWYILCSFATSTVLRKI--------------L-------------------------
-----------------GI------------K----------------------------
------------------------------------------------------------
------------------------------------------------------------
------------------------------------------------------------
------------------------------------------------------------
------------------------------------------------------------
------------------------------------------------------------
---
>GCF_000025525.1_WP_012981321.1
------------------------------------------------------------
------------------------------------------------------------
------------MF----------------------------------------------
------------------------------------------------------------
------------------------------------------------------------
------------------------------------------------------------
------------------------------------------------------------
------------------------------------------------------------
------------------------------------------------------------
------------------------------------------------------------
------------------------------------------------------------
---------------------------------------ESITNI----YYTTLDTIFMP
I-------IK------------------VLHPALAILIIAIIVS--SIINIATK------
---LLVDQKRVAE-------------------LK------K--E-------I-QEFQV--
---K--FKK-M--SK-----N-------------------------PEMM---------E
-K---LQ--------------EEQQR----------IMQLN-----------AELMK---
MSFKP---------MI---YT-WVPIILIFIYL-------RHVYGFGGVY----QELNP-
------------------------------------------------------------
-------------------GWNG-------------------------------------
------VV----VYLPIILSKVLFIDFWHWLG------S---------------------
--------IL------------YK-----GGFK-I-------VS------------NTAL
GWLGWYILCSFATSTVLRKI--------------L-------------------------
-----------------GI------------K----------------------------
------------------------------------------------------------
------------------------------------------------------------
------------------------------------------------------------
------------------------------------------------------------
------------------------------------------------------------
------------------------------------------------------------
---
>GCF_000024625.1_WP_012819618.1
------------------------------------------------------------
------------------------------------------------------------
------------MF----------------------------------------------
------------------------------------------------------------
------------------------------------------------------------
------------------------------------------------------------
------------------------------------------------------------
------------------------------------------------------------
------------------------------------------------------------
------------------------------------------------------------
------------------------------------------------------------
---------------------------------------GSIFDL----YYKTLDAIFMP
I-------IK------------------VMHPALAILVIAIIVS--LIINLATK------
---LLVDQERVAE-------------------LK------R--E-------I-QEYQV--
---K--FKK-M--SK-----N-------------------------PEMM---------Q
-K---LQ--------------EEQQK----------MMQLN-----------AELMK---
MSLKP---------MV---YT-WVPIILIFIYL-------RHVYGFGGIY----QELNP-
------------------------------------------------------------
-------------------GWNG-------------------------------------
------VV----VYLPTILSKILFINFWHWLG------S---------------------
--------LI------------YK-----GGFK-I-------VS------------NSAL
GWLGWYILCSFATSTVLRKV--------------L-------------------------
-----------------GI------------K----------------------------
------------------------------------------------------------
------------------------------------------------------------
------------------------------------------------------------
------------------------------------------------------------
------------------------------------------------------------
------------------------------------------------------------
---
>GCF_000739065.1_WP_048202332.1
------------------------------------------------------------
------------------------------------------------------------
------------MF----------------------------------------------
------------------------------------------------------------
------------------------------------------------------------
------------------------------------------------------------
------------------------------------------------------------
------------------------------------------------------------
------------------------------------------------------------
------------------------------------------------------------
------------------------------------------------------------
---------------------------------------ESITNV----FYTTLDAIFMP
I-------IK------------------VLHPALAILIIAIIVS--LIINTATK------
---LLVDQERVAE-------------------LK------K--E-------I-QEFQV--
---K--FKK-M--SK-----N-------------------------PEML---------E
-K---LQ--------------EEQQR----------IMQLN-----------AELMK---
MSFKP---------MI---YT-WIPIILIFIYL-------KHVYGFGGIY----QELNP-
------------------------------------------------------------
-------------------DWNG-------------------------------------
------VV----VYLPTILSKILLIDFWHWLG------S---------------------
--------IF------------YK-----GGFK-I-------VS------------NTAL
GWLGWYILCSFVTSTVLRKI--------------F-------------------------
-----------------GI------------K----------------------------
------------------------------------------------------------
------------------------------------------------------------
------------------------------------------------------------
------------------------------------------------------------
------------------------------------------------------------
------------------------------------------------------------
---
>GCF_000023985.1_WP_015791227.1
------------------------------------------------------------
------------------------------------------------------------
------------MF----------------------------------------------
------------------------------------------------------------
------------------------------------------------------------
------------------------------------------------------------
------------------------------------------------------------
------------------------------------------------------------
------------------------------------------------------------
------------------------------------------------------------
------------------------------------------------------------
---------------------------------------ESITNI----FYNTLDAIFMP
I-------IK------------------ILHPALAILIIAIIVS--LIINIATK------
---LLVNQERVAE-------------------LK------R--E-------I-QEFQV--
---K--FKK-M--SK-----N-------------------------PEML---------E
-K---LQ--------------EEQQR----------IMRLN-----------AELMK---
MSFKP---------MI---YT-WVPIILIFIYL-------RHVYGFDGIY----HALNP-
------------------------------------------------------------
-------------------DWNG-------------------------------------
------VV----VYLPTILSKILFINFWHWLG------S---------------------
--------IF------------YK-----GGFK-I-------VS------------NTAL
GWLGWYILCSFATSTVLRKI--------------F-------------------------
-----------------GI------------K----------------------------
------------------------------------------------------------
------------------------------------------------------------
------------------------------------------------------------
------------------------------------------------------------
------------------------------------------------------------
------------------------------------------------------------
---
>GCF_000214415.1_WP_013799037.1
------------------------------------------------------------
------------------------------------------------------------
------------MF----------------------------------------------
------------------------------------------------------------
------------------------------------------------------------
------------------------------------------------------------
------------------------------------------------------------
------------------------------------------------------------
------------------------------------------------------------
------------------------------------------------------------
------------------------------------------------------------
---------------------------------------DFIFDV----YYRTLDAIFMP
L-------IE------------------HLHPAIAILIIAFLVS--FIINLATK------
---LLVDQDKMAK-------------------LK------K--E-------I-QEFQV--
---K--YKR-A--MK-----D-------------------------PEML---------Q
-K---LQ--------------EEQQK----------MMEMQ-----------MEMMK---
MSFKP---------MI---YT-WIPIIAIFAYL-------RHVYGYGGVF----HTLYP-
------------------------------------------------------------
-------------------DWNG-------------------------------------
------VI----VHLPYILSKILFVSFWHWLG------S---------------------
--------IF------------YK-----GGFG-I-------VS------------DATL
GWLGWYILCSMATSMVLRKV--------------M-------------------------
-----------------GI------------K----------------------------
------------------------------------------------------------
------------------------------------------------------------
------------------------------------------------------------
------------------------------------------------------------
------------------------------------------------------------
------------------------------------------------------------
---
>GCF_000179575.2_WP_013866851.1
------------------------------------------------------------
------------------------------------------------------------
------------MF----------------------------------------------
------------------------------------------------------------
------------------------------------------------------------
------------------------------------------------------------
------------------------------------------------------------
------------------------------------------------------------
------------------------------------------------------------
------------------------------------------------------------
------------------------------------------------------------
---------------------------------------GSIFNI----FYNSLDAVFMP
L-------IK------------------YMAPSIAIFIIAFIVS--FIINLATK------
---LLVNQERMAE-------------------LK------K--E-------V-QEFQV--
---K--AKK-A--AK-----D-------------------------PELM---------K
-Q---LQ--------------EEQQK----------MMAMQ-----------MEMMK---
MSFKP---------MI---YT-WVPIIAIFAYL-------RHVYGFGGVF----HHLVP-
------------------------------------------------------------
-------------------GWDG-------------------------------------
------IV----VHLPIILSKILFVSAFHWLG------G---------------------
--------MF------------YH-----GGFG-V-------VS------------NEAL
GWLGWYILCSMATSMTLRKV--------------M-------------------------
-----------------GI------------K----------------------------
------------------------------------------------------------
------------------------------------------------------------
------------------------------------------------------------
------------------------------------------------------------
------------------------------------------------------------
------------------------------------------------------------
---
>GCF_000017165.1_WP_011972165.1
------------------------------------------------------------
------------------------------------------------------------
------------MF----------------------------------------------
------------------------------------------------------------
------------------------------------------------------------
------------------------------------------------------------
------------------------------------------------------------
------------------------------------------------------------
------------------------------------------------------------
------------------------------------------------------------
------------------------------------------------------------
---------------------------------------ESIYSA----FYSSMDAIFLP
M-------VQ------------------TMEPAIFIFLTALLVS--FIINLATK------
---LLVNQGRMAE-------------------LK------K--E-------L-QEFQV--
---K--ARK-A--SK-----D-------------------------PELM---------A
-G---LQ--------------KEQQR----------MMEMQ-----------MEMMK---
MSFKP---------MI---YT-WVPIIIIFAYL-------RHVYDFGGIY----HTMTP-
------------------------------------------------------------
-------------------AWNG-------------------------------------
------VI----VELPIIISKVLFVGIWHWIG------G---------------------
--------IF------------YH-----GGFG-V-------VS------------DQAL
GWLGWYIMCSMGTSMVLRKL--------------M-------------------------
-----------------GI------------K----------------------------
------------------------------------------------------------
------------------------------------------------------------
------------------------------------------------------------
------------------------------------------------------------
------------------------------------------------------------
------------------------------------------------------------
---
>GCF_000018485.1_WP_012194356.1
------------------------------------------------------------
------------------------------------------------------------
------------MF----------------------------------------------
------------------------------------------------------------
------------------------------------------------------------
------------------------------------------------------------
------------------------------------------------------------
------------------------------------------------------------
------------------------------------------------------------
------------------------------------------------------------
------------------------------------------------------------
---------------------------------------ESIYSA----FYNALDAIFLP
M-------VQ------------------TMDPAIFIFVTALLVS--FIINLATK------
---LLVNQNRMAE-------------------LK------N--E-------L-QEFQV--
---K--AKK-A--SK-----D-------------------------PELM---------A
-E---LQ--------------KEQQK----------MMTMQ-----------MEMMK---
MSFKP---------MI---YT-WVPIIIIFAYL-------RHVYDFGGIY----HTMTP-
------------------------------------------------------------
-------------------AWDG-------------------------------------
------AI----VQLPVIISKIIFIGIWHWVG------G---------------------
--------IF------------YH-----GGFG-V-------VS------------NTVL
GWLGWYILCSMGTSMVLRKL--------------M-------------------------
-----------------GI------------K----------------------------
------------------------------------------------------------
------------------------------------------------------------
------------------------------------------------------------
------------------------------------------------------------
------------------------------------------------------------
------------------------------------------------------------
---
>GCF_000016125.1_WP_011868331.1
------------------------------------------------------------
------------------------------------------------------------
------------MF----------------------------------------------
------------------------------------------------------------
------------------------------------------------------------
------------------------------------------------------------
------------------------------------------------------------
------------------------------------------------------------
------------------------------------------------------------
------------------------------------------------------------
------------------------------------------------------------
---------------------------------------ESIYSV----FYNALDAIFLP
M-------VQ------------------TMQPAIFIFVTAFLVS--FIINLATK------
---ILVNQDRMAE-------------------LK------D--E-------L-QEFQV--
---K--AKK-A--SK-----D-------------------------PELM---------A
-E---LQ--------------KEQQK----------MMTMQ-----------MEMMK---
MSFKP---------MI---YT-WVPIIIIFAYL-------RHVYDFGGIY----HTMMP-
------------------------------------------------------------
-------------------AWDG-------------------------------------
------AI----VQLPVIISKIIFIGIWHWIG------G---------------------
--------IF------------YH-----GGFG-V-------VS------------NTTL
GWLGWYILCSMGTSMVLRKL--------------M-------------------------
-----------------GI------------K----------------------------
------------------------------------------------------------
------------------------------------------------------------
------------------------------------------------------------
------------------------------------------------------------
------------------------------------------------------------
------------------------------------------------------------
---
>GCF_000092305.1_WP_013100026.1
------------------------------------------------------------
------------------------------------------------------------
------------MF----------------------------------------------
------------------------------------------------------------
------------------------------------------------------------
------------------------------------------------------------
------------------------------------------------------------
------------------------------------------------------------
------------------------------------------------------------
------------------------------------------------------------
------------------------------------------------------------
---------------------------------------ESILNF--------IDSLVLP
I-------VK------------------NYPPAIGILIFSLGVS--LISNIATK------
---LLVDQERVRE-------------------LK------E--E-------I-KKFQK--
---K--YKL-A--TK-----D-------------------------PEAL---------K
-K---LQ--------------EEQEK----------MMALN-----------AELMR---
LSFKP---------MI---YT-FVPIILIFIYM-------KHLYGFNGLY----HQLYP-
------------------------------------------------------------
-------------------DWNG-------------------------------------
------VV----VYLPIIISKIMLLDFWHWLG------S---------------------
--------VF------------YH-----GGFK-V-------VP-------------NAL
GWLGWYIMSSMVCSTILRKI--------------L-------------------------
-----------------GI------------K----------------------------
------------------------------------------------------------
------------------------------------------------------------
------------------------------------------------------------
------------------------------------------------------------
------------------------------------------------------------
------------------------------------------------------------
---
>GCF_000011585.1_WP_011170974.1
------------------------------------------------------------
------------------------------------------------------------
------------MF----------------------------------------------
------------------------------------------------------------
------------------------------------------------------------
------------------------------------------------------------
------------------------------------------------------------
------------------------------------------------------------
------------------------------------------------------------
------------------------------------------------------------
------------------------------------------------------------
---------------------------------------ESIYSA----FYNALDAIFLP
M-------VQ------------------TMDPAIFIFVTALLVS--FIINLATK------
---VLVNQDRMAE-------------------LK------N--E-------L-QEFQV--
---K--AKK-A--SK-----D-------------------------PELM---------A
-E---LQ--------------KEQQK----------MMTMQ-----------MEMMK---
MSFKP---------MI---YT-WVPIIIIFAYL-------RHVYDFGGIY----HTMQP-
------------------------------------------------------------
-------------------AWDG-------------------------------------
------AI----VQLPVIISKIIFIGIWHWVG------G---------------------
--------IF------------YH-----GGFG-V-------VS------------STVL
GWLGWYIMCSMGTSMVLRKL--------------M-------------------------
-----------------GI------------K----------------------------
------------------------------------------------------------
------------------------------------------------------------
------------------------------------------------------------
------------------------------------------------------------
------------------------------------------------------------
------------------------------------------------------------
---
>GCF_000017225.1_WP_011976691.1
------------------------------------------------------------
------------------------------------------------------------
------------MF----------------------------------------------
------------------------------------------------------------
------------------------------------------------------------
------------------------------------------------------------
------------------------------------------------------------
------------------------------------------------------------
------------------------------------------------------------
------------------------------------------------------------
------------------------------------------------------------
---------------------------------------ESIYSA----FYNALDAIFLP
M-------VQ------------------TMDPAIFIFVTAFLVS--FIINLATK------
---VLVNQDRMAE-------------------LK------N--E-------L-QEFQV--
---K--AKK-A--SK-----D-------------------------PELM---------A
-E---LQ--------------KEQQK----------MMTMQ-----------MEMMK---
MSFKP---------MI---YT-WVPIIIIFAYL-------RHVYDFGGIY----HTMMP-
------------------------------------------------------------
-------------------AWDG-------------------------------------
------AI----VQLPVIISKIIFIGIWHWIG------G---------------------
--------IF------------YH-----GGFG-V-------VS------------DTIL
GWLGWYILCSMGTSMVLRKL--------------M-------------------------
-----------------GI------------K----------------------------
------------------------------------------------------------
------------------------------------------------------------
------------------------------------------------------------
------------------------------------------------------------
------------------------------------------------------------
------------------------------------------------------------
---
>GCF_000017185.1_WP_011973838.1
------------------------------------------------------------
------------------------------------------------------------
------------MF----------------------------------------------
------------------------------------------------------------
------------------------------------------------------------
------------------------------------------------------------
------------------------------------------------------------
------------------------------------------------------------
------------------------------------------------------------
------------------------------------------------------------
------------------------------------------------------------
---------------------------------------DSIFNM----FYGALDSVFMP
I-------IK------------------NMHPAIAILTMAFVVS--FIINLATK------
---LLVNQKRMAE-------------------LK------K--E-------I-QDFQV--
---K--ARQ-A--QK-----D-------------------------PDLM---------E
-K---LQ--------------AEQQK----------MMASQ-----------MEMMK---
MSFKP---------MI---YT-WVPIIAIFAYL-------RHVYDYNGVI----HLANS-
------------------------------------------------------------
-------------------GWNG-------------------------------------
------VV----VELPVILSKILLVGPFHWIG------S---------------------
--------IF------------YK-----GGFG-I-------VG------------DTAL
GWLGWYILCSMATSMILRKV--------------M-------------------------
-----------------GI------------K----------------------------
------------------------------------------------------------
------------------------------------------------------------
------------------------------------------------------------
------------------------------------------------------------
------------------------------------------------------------
------------------------------------------------------------
---
>GCF_000006175.1_WP_048187467.1
------------------------------------------------------------
------------------------------------------------------------
------------MF----------------------------------------------
------------------------------------------------------------
------------------------------------------------------------
------------------------------------------------------------
------------------------------------------------------------
------------------------------------------------------------
------------------------------------------------------------
------------------------------------------------------------
------------------------------------------------------------
---------------------------------------DSIWNA----FIGAMNIVFLP
L-------VN------------------SMDPALFILATAFIVS--FIINLATK------
---FLVNQDRMAE-------------------IK------E--E-------M-QAFQK--
---K--AKA-A--GR-----D-------------------------PEQM---------Q
-A---LQ--------------AEQMK----------MMGTQ-----------MEMMK---
MSFKP---------MI---YT-WVPIIAIFAYL-------RYIFDVNGVY----HLANP-
------------------------------------------------------------
-------------------EWNG-------------------------------------
------AI----VQLPVIISKILFIDIWHWIG------G---------------------
--------IF------------YR-----GGFE-I-------IS------------GAVL
GWLGWYILCSMGTSMLLRKL--------------M-------------------------
-----------------GI------------K----------------------------
------------------------------------------------------------
------------------------------------------------------------
------------------------------------------------------------
------------------------------------------------------------
------------------------------------------------------------
------------------------------------------------------------
---
>OSC_NP_012715.3
------------------------------------------------------------
------------------------------------------------------------
------------------------------------------------------------
------------------------------------------------------------
------------------------------------------------------------
------------------------------------------------------------
------------------------------------------------------------
------------------------------------------------------------
------------------------------------------------------------
------------------------------------------------------------
------------------------------------------------------------
------------------------------------------------------------
------------------------------------MLLDDQLKYWVLLPISIVM----V
LTGVLKQYIMT--------------------LITG----SSANEAQP----R-VKLTE--
--WQY-LQW-A--QLL-IG-NG-G-----------------N---LSSDAFAAKKEFLVK
-D---LT------EERHL---AKAKQQ---------DGSQA-G-EV------PN------
----P---------F------------NDPSMS------NAMMNMAKGNM----ASFIP-
----------------------------------------------------------QT
IIMW----------------WV----------------------NHFFA-----------
------GFIL--MQLP--------------------------------------------
---------FPLTAKFKEM---LQ-----TGII-C-----QDLD------------VRWV
SSISWYFISVLGLNPVYNLI-------------GLN------D----QD-----MGI-QA
-----------------GI------------G----------------------------
-----------------GPQGP-------------------QGPPQ--------------
----SQV---------DKAMH---------------AMANDLTI-----IQHETCL-DN-
--------------------VEQRV-----------------------------------
-------------------------------------------------LKQYM------
------------------------------------------------------------
------------------------------------------------------------
---
>OZT_XP_003856612.1
------------------------------------------------------------
------------------------------------------------------------
------------MA----------------------------------------------
------------------------------------------------------------
------------------------------------------------------------
------------------------------------------------------------
------------------------------------------------------------
------------------------------------------------------------
------------------------------------------------------------
------------------------------------------------------------
------------------------------------------------------------
------------------------------------------------------------
------------------------------SPAEQQIHRDPALFYWILLPITVVM----I
LTGILRHYLST--------------------LLQT----IP-KKQP-----I-GKTRQ--
--QRS-LAH-A--QTL-RV-NY-Q-----------------Q---ISKSAFERRKEVFIE
-G---VK------DGRYL---ADQE--------------NR-G-QP----P-AN------
----P---------M------------TDPAMM------EGMMGMMKGNV----AMMVP-
----------------------------------------------------------QS
LIMG----------------WI----------------------NAFFS-----------
------GYVI--MKLP--------------------------------------------
---------FPLTPQFKQM---LQ-----AGVG-T-----RDLD------------VRWV
SSLSWYFLTLFGLQPVYNFI--------------LGSNNAA-A----QV-----T---QQ
---------M-A-----QQ------------Q--------------MV------------
-------------------TNP-------------------MGGQ---------------
----EDP---------EKPFK---------------AEIENLEV-----LEHRYIL-EG-
--------------------IEDRL-----------------------------------
-------------------------------------------------IAKFGA--S--
------------------------------------------------------------
------------------------------V-----------------------------
---
>ONC_XP_965159.1
------------------------------------------------------------
------------------------------------------------------------
------------MA----------------------------------------------
------------------------------------------------------------
------------------------------------------------------------
------------------------------------------------------------
------------------------------------------------------------
------------------------------------------------------------
------------------------------------------------------------
------------------------------------------------------------
------------------------------------------------------------
------------------------------------------------------------
------------------------------QVPVQTIHRDPQLFYWILFPITIVM----I
LTGVLRHYASV--------------------LMQS----AP-KKLD-----Q-KAIRE--
--QRS-LLH-G--INL-RG-NF-H-----------------A---LSKKSFATRRDALVT
-A---FE------SGAYL---KDPE--------------RA-G-QG----Q-PN------
----P---------L------------SDPSSM------EGMMGMMKNQM----AMIIP-
----------------------------------------------------------NT
LIMS----------------WI----------------------NAFFS-----------
------GYVI--MKLP--------------------------------------------
---------FPLTIKFKSM---LQ-----AGVM-T-----KDMD------------PRWM
SSISWYFLCIFGLQSVFNFL--------------LGSDNAA-S----QM-----A---QQ
---------M-G-----GM------------G----------------A---APQMF---
------------------------------------------GPG---------------
----VDP---------DKQFK---------------AEAENLAV-----IEHYSVL-DN-
--------------------VEERL-----------------------------------
-------------------------------------------------LEGITV-----
------------------------------------------------------------
------------------------------------------------------------
---
>OTT_XP_003659602.1
------------------------------------------------------------
------------------------------------------------------------
------------MA----------------------------------------------
------------------------------------------------------------
------------------------------------------------------------
------------------------------------------------------------
------------------------------------------------------------
------------------------------------------------------------
------------------------------------------------------------
------------------------------------------------------------
------------------------------------------------------------
------------------------------------------------------------
-----------------------------QQIPVQTIHRDPQLFYWILFPITIVM----I
LTGVLRHYATV--------------------LMAS----AP-KKQD-----Q-KTMRE--
--QRA-LLH-G--INV-RG-NY-H-----------------V---LSKSSFTARRDALIS
-A---YE------AGAYL---KDPD--------------NR-G-QP----P-PN------
----P---------M------------SDPNAM------EGMMGMMKNQM----AMIIP-
----------------------------------------------------------NT
LIMS----------------WI----------------------NAFFS-----------
------GYVI--MKLP--------------------------------------------
---------FPLTIKFKSM---LQ-----AGVA-T-----RDMD------------PRWM
SSISWYFLCIFGLQPVFNFI--------------LGSENAA-N----QM-----A---QQ
---------M-T-----QM------------G--------------PQG---AGQMF---
------------------------------------------GPG---------------
----VDP---------NKQFL---------------AEAENLAV-----IEHSSVL-DG-
--------------------VEQRL-----------------------------------
-------------------------------------------------LEGIKV-----
------------------------------------------------------------
------------------------------------------------------------
---
>OAF_XP_747337.1
------------------------------------------------------------
------------------------------------------------------------
------------MA----------------------------------------------
------------------------------------------------------------
------------------------------------------------------------
------------------------------------------------------------
------------------------------------------------------------
------------------------------------------------------------
------------------------------------------------------------
------------------------------------------------------------
------------------------------------------------------------
------------------------------------------------------------
-----------------------------LQGVEQTILRDPALFYWILFPITIVM----I
LTGILRHYATV--------------------LMTT----PP-KPPA----TL-AESKE--
--RLS-LMR-G--VNL-RN-NAPA-----------------V---LSREGFEMRKNYLIS
-S---YK------SGAFL---KDPS--------------SR-G-QP----P-AN------
----P---------M------------TDPAGM------EAMMGMMKGNM----MMMIP-
----------------------------------------------------------QT
LIMS----------------WI----------------------NAFFS-----------
------GFVI--LKLP--------------------------------------------
---------FPLTIRFKSM---LQ-----SGVM-T-----RDLD------------VRWV
SSLSWYFLNLFGLQSVFGFI--------------LGSDNAA-N----HM-----A---QQ
---------M-A-----SM------------N--------------PG------------
-----------------AGVNP-------------------LQPG---------------
----QDP---------DKLYQ---------------SEAENLEV-----TEFFSIL-DG-
--------------------IEERV-----------------------------------
-------------------------------------------------LHNYAS--KEI
R-----------------------------------------------------------
------------------------------------------------------------
---
>OMV_KFH64767.1
------------------------------------------------------------
------------------------------------------------------------
------------MG----------------------------------------------
------------------------------------------------------------
------------------------------------------------------------
------------------------------------------------------------
------------------------------------------------------------
------------------------------------------------------------
------------------------------------------------------------
------------------------------------------------------------
------------------------------------------------------------
------------------------------------------------------------
--------------------------AWTVLQERQAMLLDPAIRNWVLIPIMLVM----V
LVGIVRHYVTV--------------------LLNG----TP-KKAD-----L-KSARE--
--TKA-LQR-A--AIL-RA-HG-S-----------------H---LPEQAFQARKSYLSE
-A---FE------KGTYL---KEPI------------GNNK---------PKGN------
----L---------M------------SDPAYV------ETMMDGMKKNI----MNIVP-
----------------------------------------------------------QT
VIMG----------------WI----------------------NFFFS-----------
------GFVL--IQLP--------------------------------------------
---------FPLTIRFKSM---LQ-----RGIE-T-----QDMD------------VTWV
SSLSWYFLNLFGLQSVFTLI--------------LGSGHAA-D----AM-----RDM-QA
---------M-S-----TM------------GMGA-----------AA----GP------
------------------QMGP-------------------TGQP---------------
----QDM---------HKVFL---------------GEKENLDL-----AEHEWGL-DD-
--------------------VETRL-----------------------------------
-------------------------------------------------LVKYGK--KPR
-----------------------SVLVD-------------------------KRTKALA
SSSASASASSSPPAALAAAAAARSKKGRRQV-----------------------------
---
>OLP_05553
------------------------------------------------------------
------------------------------------------------------------
------------------------------------------------------------
------------------------------------------------------------
------------------------------------------------------------
------------------------------------------------------------
------------------------------------------------------------
------------------------------------------------------------
------------------------------------------------------------
------------------------------------------------------------
------------------------------------------------------------
------------------------------------------------------------
------------------------------------MFLDPAIRDWVLFPITIIM----V
LVGVFRHQLTI--------------------LMTG----DP-PKPE-----L-KDIRQ--
--GKA-LIR-G--QLL-AQ-NN-A-----------------Y---LPTSAFIERKKYLCQ
-A---FE------DGVYL---KNKV------------SKDD-G-------GLVN------
----P---------M------------ADPKNM------EVMMDGMKKQM----MGIVP-
----------------------------------------------------------QT
LIMG----------------WI----------------------QFFFS-----------
------GFIL--IKLP--------------------------------------------
---------FPLGLRFKQM---LQ-----SGIM-T-----PNMD------------VKWV
SSLSWYFLNLFGLRGVFSLI--------------LGGENAA-D----GT-----RDM-TA
---------M-S-----TM------------G--------------AM------------
------------------GQQP--------------------GQP---------------
----QDF---------NKQFL---------------GMKDTLSI-----IYHEWDL-DN-
--------------------IEQRV-----------------------------------
-------------------------------------------------LVKYGK--QTR
-----------------------VFKSA-------------------------RK-----
------------------------------------------------------------
---
>OBM_14248
------------------------------------------------------------
------------------------------------------------------------
------------MS----------------------------------------------
------------------------------------------------------------
------------------------------------------------------------
------------------------------------------------------------
------------------------------------------------------------
------------------------------------------------------------
------------------------------------------------------------
------------------------------------------------------------
------------------------------------------------------------
------------------------------------------------------------
-----------------------------NNLERQAMYLDSAIRDWVLIPIMFVM----I
LVGVLRHQVTL--------------------LLAG----EP-KKPD-----L-KAIRE--
--NKA-LMR-G--AIL-RN-AA-N-----------------Y---IPQQAFLNRRTFLTT
-A---YE------SGAYL---KNPG------------AVNS-G-------T-PN------
----P---------M------------ADPAGM------EMMMDGMKKNM----AMIIP-
----------------------------------------------------------QT
IIMG----------------WI----------------------NYFFS-----------
------GFVL--VRLP--------------------------------------------
---------FPLTLRFKSM---LQ-----RGVE-T-----ADMD------------VVWV
SSLSWYFLNLFGLRGVYTLI--------------LGEDNAA-D----GM-----KDM-QA
---------M-G-----GM-----------------------------------------
------------------NMTP-------------------TGQP---------------
----QDF---------NKLFL---------------AEKENLEL-----IQHEWNL-DD-
--------------------IEDRV-----------------------------------
-------------------------------------------------LKKYGR--PSK
-----------------------IVVQP-------------------------KR-----
------------------------------I-----------------------------
---
>OCR_PIA15313.1
------------------------------------------------------------
------------------------------------------------------------
------------MSGL--------------------------------------------
------------------------------------------------------------
------------------------------------------------------------
------------------------------------------------------------
------------------------------------------------------------
------------------------------------------------------------
------------------------------------------------------------
------------------------------------------------------------
------------------------------------------------------------
------------------------------------------------------------
-----------------------------TEGIDQEMFLDPEIRNWVLFPITVIM----V
LVGIFRHQLTI--------------------LMTG----DP-PKPE-----I-KDIRQ--
--GKA-LMR-G--QLL-AQ-NN-S-----------------Y---IPAAAFAERKRYLCQ
-A---YE------DGTYL---KNKE------------NKDQ-S-------P-AN------
----L---------M------------TDPKNM------EVMMDGMKKQM----MGIIP-
----------------------------------------------------------QT
LIMG----------------WI----------------------QFFFS-----------
------GFIL--IKLP--------------------------------------------
---------FPLGLRFKQM---LQ-----SGIM-T-----PNMD------------VRWV
SSLSWYFINLFGLRGVFSLL--------------LGGDNSA-D----GI-----RDM-TA
---------M-G-----TM------------G--------------AM------------
------------------GQQP--------------------GQP---------------
----QDF---------NKQFL---------------GMKDTLSI-----IYHEWDL-AN-
--------------------IEQRV-----------------------------------
-------------------------------------------------LVKYGK--QAR
-----------------------LFKSS------------------------AAK-----
------------------------------------------------------------
---
>OPC_XP_018144780.1
------------------------------------------------------------
------------------------------------------------------------
------------MA----------------------------------------------
------------------------------------------------------------
------------------------------------------------------------
------------------------------------------------------------
------------------------------------------------------------
------------------------------------------------------------
------------------------------------------------------------
------------------------------------------------------------
------------------------------------------------------------
------------------------------------------------------------
------------------------------QLPVQTLHRDPQLFYWILIPITVVM----V
LTGVLRHYASV--------------------LMAT----AP-KKLD-----A-RGMRE--
--QRA-LAH-G--VTL-RS-NY-H-----------------V---LSQKSFEQRRETLCA
-G---YE------SGAYL---KEPD--------------RK-G-QP----P-AN------
----P---------L------------TDPGAM------DGMMGMMKNNM----AMIIP-
----------------------------------------------------------NT
LIMS----------------WI----------------------NAFFS-----------
------GYVI--MKLP--------------------------------------------
---------FPITIKFKSM---LQ-----AGVQ-T-----KDMD------------PRWM
SSISWYFLCIFGLQFVYVFL--------------LGSDNAA-S----QM-----A---QQ
---------M-A-----AQ------------Q--------------MP----MNPMG---
------------------------------------------GPG---------------
----QDP---------DKQFK---------------AEAENLAV-----IEHYSVL-DD-
--------------------VEERL-----------------------------------
-------------------------------------------------LQGIKS-----
------------------------------------------------------------
------------------------------------------------------------
---
>OMO_XP_003713433.1
------------------------------------------------------------
------------------------------------------------------------
------------MA----------------------------------------------
------------------------------------------------------------
------------------------------------------------------------
------------------------------------------------------------
------------------------------------------------------------
------------------------------------------------------------
------------------------------------------------------------
------------------------------------------------------------
------------------------------------------------------------
------------------------------------------------------------
-----------------------------AQVPVQTIHRDPQLFYWILGPITVVM----I
LTGMLRHYAAV--------------------LMAV----AP-KKVD-----A-KAMRE--
--QRS-LLH-G--INV-RS-NY-H-----------------V---LSKRSFNTRRDTLSS
-A---YE------SGAFL---KAPE--------------SR-G-QA----P-PN------
----P---------M------------TDPNAM------EGMMGMMKNNM----AMIVP-
----------------------------------------------------------NT
LIMS----------------WI----------------------NAFFS-----------
------GYVI--MKLP--------------------------------------------
---------FPLTVKFKSM---LQ-----AGVA-T-----RDMD------------PRWM
SSISWYFLCIFGLQFVFNFL--------------LGSDNAA-N----QM-----A---QQ
---------M-G-----QM------------G--------------PQ----APQMF---
------------------------------------------GPG---------------
----VDP---------DKQFL---------------AEAENLAV-----IEHYSVL-DD-
--------------------VEDRL-----------------------------------
-------------------------------------------------LERLGA-----
------------------------------------------------------------
------------------------------------------------------------
---
>ORB_05269
------------------------------------------------------------
------------------------------------------------------------
------------MT----------------------------------------------
------------------------------------------------------------
------------------------------------------------------------
------------------------------------------------------------
------------------------------------------------------------
------------------------------------------------------------
------------------------------------------------------------
------------------------------------------------------------
------------------------------------------------------------
------------------------------------------------------------
--------------------------FSLSRGADQTMFLDPAIRNWVLFPIMAVM----I
LVGIFRNQIAI--------------------LMAD----DP-KPVP-----P-KAARE--
--AKA-LLR-G--QIL-LR-NS-R-----------------H---IPLHAFQGRRSMLAE
-S---FK------EGKYL---KNPTEK---------QAVET-G-EA----P-PN------
----P---------L------------TDPQGM------EAMTNMAKQNM----MGMVP-
----------------------------------------------------------QM
LIMG----------------WI----------------------NFFFS-----------
------GFVL--IKLP--------------------------------------------
---------FPLTIRFKSM---LQ-----SGIG-T-----PFMD------------VTWV
SSLSWYFLNLFGLRGVFTLL--------------LGEDNAA-D----GM-----RDM-QA
---------M-N-----AI------------G--------------AP----NPA-----
------------------QMTP--------------------GQG---------------
----QEM---------HKSFL---------------AESENLQL-----AVHEWDL-AN-
--------------------VENRL-----------------------------------
-------------------------------------------------LAKHGY--ISK
E---------------------ALLADSP---------------AAAT-AAAGGKSKTAS
KSSST--------------GSPLMVGGRRVVRK---------------------------
---
>OMP_01559
------------------------------------------------------------
------------------------------------------------------------
------------MSGL--------------------------------------------
------------------------------------------------------------
------------------------------------------------------------
------------------------------------------------------------
------------------------------------------------------------
------------------------------------------------------------
------------------------------------------------------------
------------------------------------------------------------
------------------------------------------------------------
------------------------------------------------------------
----------------------------ADNTTDQAMFLDPAIRDWVLFPITVIM----V
LVGVFRHQLTI--------------------LMTG----EP-PKPE-----L-KDIRQ--
--GKA-LMR-G--QLL-AQ-NN-S-----------------Y---IPTPAFIERKKYLCQ
-A---YE------DGVYL---KNKA------------SKEQ-S-------A-AN------
----L---------M------------ADPKNM------EVMMDGMKKQM----MGIVP-
----------------------------------------------------------QT
LIMG----------------WI----------------------QFFFS-----------
------GFIL--IKLP--------------------------------------------
---------FPLGVRFKQM---LQ-----SGIM-T-----PNMD------------VKWV
SSLSWYFINLFGLRGVFSLI--------------LGGENSA-D----GT-----RDM-TA
---------M-S-----TM------------G--------------AM------------
------------------GQQP--------------------GQP---------------
----QDF---------NKQFL---------------GMKDSLSI-----IYHEWDL-DN-
--------------------IEQRV-----------------------------------
-------------------------------------------------LVKYGK--QAR
-----------------------VFKSS-------------------------RK-----
------------------------------------------------------------
---
>OSP_NP_595876.1
------------------------------------------------------------
------------------------------------------------------------
------------M-----------------------------------------------
------------------------------------------------------------
------------------------------------------------------------
------------------------------------------------------------
------------------------------------------------------------
------------------------------------------------------------
------------------------------------------------------------
------------------------------------------------------------
------------------------------------------------------------
------------------------------------------------------------
----------------------------------QKLLLDPALRNWVLLPIMFVM----I
LIGILRHNATI--------------------LLQS----SP-KKLS-----K-EEIRE--
--QRL-LQR-A--YAL-RA-CS-N-----------------S---LLPESIEARKCFLIE
-S---LK------SGKYL---KPVDPN---------------A-PK----A-AN------
----P---------L------------MDDKTL------EGLMESMKGNM----LMVVP-
----------------------------------------------------------QT
IIMT----------------WI----------------------NEFFS-----------
------GFIL--LKLP--------------------------------------------
---------FPLTLRFKSI---FQ-----SGVA-T-----QDLD------------VQWV
SSISWYFLNLFGLKSVYALL--------------LGENNAA-S----NA-----TNE-MG
---------M-A-----GF------------S--------------SA----AATAQ---
------------------LIQP--------------------------------------
---GQDI---------SKMML---------------SEAENVQI-----LKNESLL-VD-
--------------------VEKRL-----------------------------------
-------------------------------------------------LAQFA------
------------------------------------------------------------
------------------------------------------------------------
---
>ORD_EIE81168.1
------------------------------------------------------------
------------------------------------------------------------
------------MA----------------------------------------------
------------------------------------------------------------
------------------------------------------------------------
------------------------------------------------------------
------------------------------------------------------------
------------------------------------------------------------
------------------------------------------------------------
------------------------------------------------------------
------------------------------------------------------------
------------------------------------------------------------
--------------------------------DSQRMILDPAIRDWVLIPVMVVM----V
LVGVLRHHITM--------------------LITG----AP-KTPQ-----P-KSIRE--
--SKA-LLR-A--MRL-RT-FG-N-----------------M---IPQHAFEVRKAYLAD
-A---FE------KGDYL---KNPQ------------ANKE-N-TT----P-PN------
----P---------M------------TDPEMM------EGMMDGLKKQM----MNMVP-
----------------------------------------------------------QM
IIMG----------------WI----------------------NFFFQ-----------
------GFVV--IKLP--------------------------------------------
---------FPLTPRFKSM---LQ-----SGVD-T-----RDMD------------VTWV
SSLSWYFLNLFGLGSVFSLI--------------LGDNNAA-G-----------VDM-TA
---------M-S-----AM------------P--------------GM----MPGMG---
--------------------QP--------------------GQP---------------
----QDF---------KKLFM---------------AEKENVMI-----TPHAWDL-DD-
--------------------IEERL-----------------------------------
-------------------------------------------------LKKYGK--KVA
-----------------------TNKKE----------------TAST--ATTPNAKSII
AQKKL--------------------NKRR-------------------------------
---
>OHV_03875
------------------------------------------------------------
------------------------------------------------------------
------------MK----------------------------------------------
------------------------------------------------------------
------------------------------------------------------------
------------------------------------------------------------
------------------------------------------------------------
------------------------------------------------------------
------------------------------------------------------------
------------------------------------------------------------
------------------------------------------------------------
------------------------------------------------------------
--------------------------------DPQQMYLDPAIRDWVLIPIMLVM----V
LVGVLRHRITL--------------------MLTG----TP-KKPQ-----I-KAIRE--
--SKA-LLR-G--MRL-RT-FG-R-----------------Y---VPLHAFDSRKEYLTK
-A---YD------EDTYL---KNPD------------AKDN---TNALTGQ-PN------
----P---------M------------TDPEMM------EGMMDGMKKQL----VNMVP-
----------------------------------------------------------QM
LIMG----------------WI----------------------NFFFQ-----------
------GFIV--IKLP--------------------------------------------
---------FPLTPRFKSM---LQ-----SGID-T-----KDMD------------VTWV
SSLSWYFLNLFGLGSVFSLI--------------LGNNNAA-G-----------VDM-NA
---------M-G-----GM------------P--------------GM----MPGMG---
-------------------MQP--------------------GQG---------------
----PEF---------KKLFL---------------AEKENILI-----TPHVWDL-ED-
--------------------IEVRL-----------------------------------
-------------------------------------------------LKKYGK--RSA
-----------------------ITKPNP-----------TAHTSTTS--NKPKKEVSMK
EKIKAAQKS--------------NGSKRR-------------------------------
---
>OGP_KXS12160.1
------------------------------------------------------------
------------------------------------------------------------
------------------------------------------------------------
------------------------------------------------------------
------------------------------------------------------------
------------------------------------------------------------
------------------------------------------------------------
------------------------------------------------------------
------------------------------------------------------------
------------------------------------------------------------
------------------------------------------------------------
------------------------------------------------------------
------------------------------------MFLDPAIRDWVLFPIMIVM----V
LVGVVRHYIQQ--------------------MLNS----PP--KTN-----V-KAVRE--
--MQA-LQR-A--ARL-RT-CY-G-----------------Q---ISPASFELRRTKLSE
-A---FT------EGKYL---KNPA------------SREQ-G-AA----P-PN------
----P---------M------------TDPQGM------EQMMDMMKKNM----AMFIP-
----------------------------------------------------------QT
LIMS----------------WI----------------------TFFFS-----------
------GFVA--LKLP--------------------------------------------
---------FPLTLRFKAM---LQ-----RGIE-T-----ADMD------------VSWV
SSLSWYFLNLFGLRGIFTLI--------------LGEENGE-R----SV-----DDI-KA
---------M-Q-----TF------------S--------------PA------------
-------------------GQP-------------------GAAQ---------------
----QDL---------SKMFE---------------GEKELLQL-----IEHSWDM-RD-
--------------------IEERT-----------------------------------
-------------------------------------------------LHKWVL--QSQ
G---------------------GRLKTE--------------------------------
------------------------------------------------------------
---
>OPCY_00204
------------------------------------------------------------
------------------------------------------------------------
------------------------------------------------------------
------------------------------------------------------------
------------------------------------------------------------
------------------------------------------------------------
------------------------------------------------------------
------------------------------------------------------------
------------------------------------------------------------
------------------------------------------------------------
------------------------------------------------------------
------------------------------------------------------------
----------------------------------QSMYLDPSIRDWVLIPIMAAM----I
LVGVFRHHVTV--------------------LLTG----EP-KKPT-----Y-KALRE--
--GKA-LFR-S--QIL-RT-NG-S-----------------N---LPNGAYQSRKSYLME
-A---FK------KGEYL---KAPA------------DPDA-G-------P-PN------
----P---------M------------TDPAGM------DMMMDGMKKQM----AGMIP-
----------------------------------------------------------QM
LIMT----------------WV----------------------NFFFS-----------
------GFVL--VRLP--------------------------------------------
---------FPLTIGFKSM---LQ-----RGVN-T-----ADMD------------VTWV
SSLSWYFLNLFGLRGLFTIL--------------LGDNNCK-S-----------RDM-QA
---------M-T-----SM------------G--------------MT------------
------------------QQQP--------------------GQV---------------
----QDF---------PKLFE---------------AERENLQM-----TPHVWEG-EG-
--------------------VEERL-----------------------------------
-------------------------------------------------LKKHGY-----
------------------------------------------------------------
------------------------------LN----------------------------
---
>OUM_XP_011389384.1
------------------------------------------------------------
------------------------------------------------------------
------------MA----------------------------------------------
------------------------------------------------------------
------------------------------------------------------------
------------------------------------------------------------
------------------------------------------------------------
------------------------------------------------------------
------------------------------------------------------------
------------------------------------------------------------
------------------------------------------------------------
------------------------------------------------------------
--------------------------------LEQALFLDSAIRDWVLIPILVVM----I
LVGVLRHNVIT--------------------LLNS----PP-KSIS-----A-PALRE--
--QRV-MAR-A--AAL-RQ-NY-F-----------------Q---LPPTSFASRKAFLTE
-A---LS------SGKYL---QPRDK-------------EE-K-EG----S-KN------
----P---------F------------EPAGGM------EAMMEPMKKQM----VMMIP-
----------------------------------------------------------QT
VIMG----------------WI----------------------NFFFS-----------
------GFVL--LKLP--------------------------------------------
---------FPLTVRFKVM---LQ-----RDIP-T-----PDLD------------VTWV
SALSWYFLTLFGLNAVYRLV--------------LGDDNAA-D----GT-----RDM-AA
---------M-S-----GA------------A--------------AP----MQAMN---
------------------PAAP--------------------GQA---------------
----PDF---------EKLHH---------------AERDNLELVGLEDSSVRWIG-DG-
--------------------IEDRV-----------------------------------
-------------------------------------------------LALYS------
------------------------------------------------------------
------------------------------------------------------------
---
>OSPU_XP_016607673.1
------------------------------------------------------------
------------------------------------------------------------
------------MG----------------------------------------------
------------------------------------------------------------
------------------------------------------------------------
------------------------------------------------------------
------------------------------------------------------------
------------------------------------------------------------
------------------------------------------------------------
------------------------------------------------------------
------------------------------------------------------------
------------------------------------------------------------
-------------------------------QDAQQIFLDPAIRDWVLIPIMLVM----V
LVGVLRHHATQ--------------------LLNS----TP--KGN-----L-KGMRE--
--SAA-LLR-A--RTL-RS-PA-G-----------------FI--LPFPAFACRRTYLAS
-A---FE------AGSYL---KNPQ------------AANS-G-------P-AN------
----P---------M------------TDPAGM------EAMMDMMKKNM----AMIVP-
----------------------------------------------------------QT
LIMS----------------WI----------------------TFFFS-----------
------GFVL--IKLP--------------------------------------------
---------FPLTLRFKAM---LQ-----RGIE-T-----ADMD------------VTWV
SSLSWYFLNLFGLRSIFTLI--------------LGEDNAA-G----GL-----QDM-NQ
---------M-Q-----MM------------G--------------------MPGMG---
------------------AQQP-------------------MQQP---------------
----GEV---------ANMFK---------------SEKEFLEL-----AQHEWAL-MG-
--------------------VEARV-----------------------------------
-------------------------------------------------LELYGV--KVD
-----------------------ATEGE------------------------EKKNV---
------------------------------------------------------------
---
>OLC_CDH51087.1
------------------------------------------------------------
------------------------------------------------------------
------------MV----------------------------------------------
------------------------------------------------------------
------------------------------------------------------------
------------------------------------------------------------
------------------------------------------------------------
------------------------------------------------------------
------------------------------------------------------------
------------------------------------------------------------
------------------------------------------------------------
------------------------------------------------------------
---------------------------------DSQMILDPAIRDWVLIPIMIVM----V
LVGVLRHHITM--------------------LLTG----QP-KKPQ-----I-KAVRE--
--SKA-LLR-G--FRL-RA-FG-D-----------------H---IPPYAFTGRKSYLAN
-A---YE------DGRYL---KNPT-------------PKE-G-DT----P-AN------
----P---------M------------TDPDMM------EGMMEGMKKQL----TNMVP-
----------------------------------------------------------QM
LIMG----------------WI----------------------NFFFK-----------
------GFVV--IKLP--------------------------------------------
---------FPLTPRFKTM---LQ-----SGVN-T-----RDMD------------VTWV
SSLSWYFLNLFGLGSVFALI--------------LGDNNAA-G-----------VDM-AA
---------M-S-----AM------------P--------------GA----MPGAT---
-------------------GQP--------------------GQQ---------------
----PDF---------AKMFL---------------AEKENLLI-----TPHKWDL-ED-
--------------------VEVRL-----------------------------------
-------------------------------------------------LQKYGK--KTA
-----------------------DVSAN----------------KSTS--NK-KGPQTIR
DKIKANQQQQS---------KAGASNKRR-------------------------------
---
>OFG_XP_011324160.1
------------------------------------------------------------
------------------------------------------------------------
------------------------------------------------------------
------------------------------------------------------------
------------------------------------------------------------
------------------------------------------------------------
------------------------------------------------------------
------------------------------------------------------------
------------------------------------------------------------
------------------------------------------------------------
------------------------------------------------------------
------------------------------------------------------------
------------------------------------------------------M----V
LTGVLRHYVSV--------------------LMAT----AP-KKQD-----E-KTMRE--
--QRS-LAR-G--VAL-RS-NH-H-----------------V---LSQKAFESRRDILTT
-N---YE------AGTYL---KEPD--------------RK-G-QP----P-AN------
----P---------L------------SDPGAM------DGMMGMMKNNM----AMIIP-
----------------------------------------------------------NT
LIMS----------------WI----------------------NAFFS-----------
------GYVI--MKLP--------------------------------------------
---------FPITIKFKSM---LQ-----AGVQ-T-----REMD------------PRWM
SSISWYFLCIFGLQFVYVFL--------------LGSDNAA-S----QV-----A---QQ
---------M-Q-----AQ------------Q--------------MP----NPMMG---
------------------------------------------GPG---------------
----QDP---------HKQFV---------------AEVENLNV-----VEHYSVL-DN-
--------------------VEERL-----------------------------------
-------------------------------------------------LAGIKS-----
------------------------------------------------------------
------------------------------------------------------------
---
>OPE2_02018
------------------------------------------------------------
------------------------------------------------------------
------------------------------------------------------------
------------------------------------------------------------
------------------------------------------------------------
------------------------------------------------------------
------------------------------------------------------------
------------------------------------------------------------
------------------------------------------------------------
------------------------------------------------------------
------------------------------------------------------------
------------------------------------------------------------
------------------------------------LYLDPSIKYWVLFPIMIVM----F
LVGILRHNITT--------------------ILSE----GQ--AMT-----L-KDVKE--
--SLA-VKY-G--RLF-IS-NR-N-----------------Y---ISESAFKMRKNFWYD
-A---FN------LGKYL---KDPN-------------------AT----P-NG------
----D---------M------------LDPANM------ESTMTGMKKGF----ANMLP-
----------------------------------------------------------QY
VLMS----------------WV----------------------SFFFA-----------
------GFVI--IKLP--------------------------------------------
---------FYLPLGFKDM---LQ-----RGIE-T-----QNLD------------ITWV
SSLSWYFLNFFGLGGIFSLI--------------LGKNNAA-G----SA-----KDI-AP
---------Q-I-----QM------------A----------------------------
---------------------P--------------------NQK---------------
----DRF---------NKMHK---------------SLAEEVKI-----TEHQWAL-DD-
--------------------IEDKI-----------------------------------
-------------------------------------------------LIKYGK--KKP
E---------------------------------------------------NKKNN---
------------------------------------------------------------
---
>OHP_04759
------------------------------------------------------------
------------------------------------------------------------
------------MT----------------------------------------------
------------------------------------------------------------
------------------------------------------------------------
------------------------------------------------------------
------------------------------------------------------------
------------------------------------------------------------
------------------------------------------------------------
------------------------------------------------------------
------------------------------------------------------------
------------------------------------------------------------
--------------------------------NRQEIFLDPAIRDWVLFPIMLVM----V
LVGVLRSYAMQ--------------------LMQT----TP--KAN-----L-KQLRE--
--TAS-LMR-A--RTL-RSMQA-G-----------------D---LCHAAFNVRKAYLAD
-A---FQ------NGKYL---KTPV------------DPKA-P-------P-VN------
----P---------M------------GDKNAM------EPMMDMMKKNM----AMFLP-
----------------------------------------------------------QT
LIMS----------------WI----------------------TFFFS-----------
------GFIL--IRLP--------------------------------------------
---------FPLTLRFKTM---LQ-----SGIQ-T-----ADMD------------VAWV
SSLSWYFLNLFGLRSIYTLI--------------LGDADSA-D----GM-----QDM-QQ
---------A-QM---GQM------------G----------------------------
------------------QQQP-------------------LQQP---------------
----AEV---------LKVFI---------------GEKEFLDL-----AVHKWTL-EN-
--------------------ADEEL-----------------------------------
-------------------------------------------------LRKYGK--LPA
-----------------------LSASS-------------------------KKNQ---
------------------------------------------------------------
---
>OBD_XP_006679877.1
------------------------------------------------------------
------------------------------------------------------------
------------MT----------------------------------------------
------------------------------------------------------------
------------------------------------------------------------
------------------------------------------------------------
------------------------------------------------------------
------------------------------------------------------------
------------------------------------------------------------
------------------------------------------------------------
------------------------------------------------------------
------------------------------------------------------------
----------------------------LTAVDRQAIYLDPAIRNWVLLPIMVVM----V
LVGVLRHHATY--------------------LLQS----TP--KAN-----L-KQLRE--
--SAS-LMR-A--RLL-RSPSA-A-----------------D---LPLSAFVSRKTFLIQ
-A---FE------KGVYL---KTPV-------------VEG-T-------P-QN------
----P---------M------------TEPGAM------DPMMDMMKKNM----AMIVP-
----------------------------------------------------------QT
LIMS----------------WI----------------------TFFFT-----------
------GFVL--IRLP--------------------------------------------
---------FPLTLRFKTM---LQ-----KDIQ-T-----SDMD------------VTWV
SALSWYFLNLFGLRSIYTLI--------------LGDADSA-D----GM-----QDM-QQ
---------M-Q------M------------G----------------------------
------------------SPQP-------------------MQQP---------------
----AEI---------AKMFE---------------SEKEYLDL-----AVHVWGI-EN-
--------------------ADEIL-----------------------------------
-------------------------------------------------LRKFGK--LPP
-----------------------LTTGS-------------------------KKNN---
------------------------------------------------------------
---
>OSV_01014
------------------------------------------------------------
------------------------------------------------------------
------------------------------------------------------------
------------------------------------------------------------
------------------------------------------------------------
------------------------------------------------------------
------------------------------------------------------------
------------------------------------------------------------
------------------------------------------------------------
------------------------------------------------------------
------------------------------------------------------------
------------------------------------------------------------
------------------------------------MILDPAIRDWVLIPIMIVM----L
LVGILRHHITM--------------------LITG----AP-RKPQ-----L-KAIRESQ
FCSKA-LLR-G--MRL-RT-FG-N-----------------A---IPQHAFVSRKQYLAK
-A---FE------DGNYL---KNPD------------AAKE-G-AP----A-PN------
----P---------M------------TDPDMM------EGMMEGMKKQL----MNMVP-
----------------------------------------------------------QM
VIMG----------------WV----------------------NFFFQ-----------
------GFVV--IKLP--------------------------------------------
---------FPLTPRFKTM---LQ-----SGVD-T-----RDMD------------VTWV
SSLSWYFLNLFGLGSVFALI--------------LGDNNAA-G-----------VDV-AA
---------M-G-----AM------------P--------------GV----MPGAG---
--------------------QP--------------------GQP---------------
----QDF---------NKLFL---------------AEKENVLI-----TPHVWDL-DR-
--------------------VEERL-----------------------------------
-------------------------------------------------LQKYGK--TVI
-----------------------TKKEA----------------------VQEKKELSVR
QKIKAAQQQ-----------------KRR-------------------------------
---
>OOC1A_15211
------------------------------------------------------------
------------------------------------------------------------
------------MA----------------------------------------------
------------------------------------------------------------
------------------------------------------------------------
------------------------------------------------------------
------------------------------------------------------------
------------------------------------------------------------
------------------------------------------------------------
------------------------------------------------------------
------------------------------------------------------------
------------------------------------------------------------
----------------------------GSMYESQDLYLDPSIKYWVLFPIMIVM----F
LVGILRHNITT--------------------ILSV----NT--SMG-----L-LDVKE--
--SLA-VKY-G--RLF-IA-NR-N-----------------Y---LPESTFKMRKNFWID
-A---YN------NGKYL---KDPN-------------------AT----P-NG------
----D---------M------------LDPANM------ESTMSGMKKGF----ANLIP-
----------------------------------------------------------QY
VLMS----------------WV----------------------SYFFA-----------
------GFVI--IKLP--------------------------------------------
---------FYLPLRFKDM---LQ-----RGID-T-----QNLD------------ISWV
SSLSWYFLNLFGLGGIFSLI--------------LGRNN---------------------
------------------------------------------------------------
------------------------------------------------------------
------------------------------------------------------------
------------------------------------------------------------
------------------------------------------------------------
------------------------------------------------------------
------------------------------------------------------------
---
>AAC_XP_020109865.1
------------------------------------------------------------
------------------------------------------------------------
------------MA----------------------------------------------
------------------------------------------------------------
------------------------------------------------------------
------------------------------------------------------------
------------------------------------------------------------
------------------------------------------------------------
------------------------------------------------------------
------------------------------------------------------------
------------------------------------------------------------
------------------------------------------------------------
----------------------------------EDLVLDTAIRDWVLVPLSVVM----V
LIGILRYFVSK--------------------LMRS----TQ--LPD-----A-KVVKE--
--GQV-IIR-A--RNL-RA-AA-G-----------------F---IPAKAFRARRIYFTN
-E----E------NGLL----HVPKE-------------QA-Q-NA----Q-AQ------
----M---------F------------SDPNM---------AMDMMKKNL----SMIIP-
----------------------------------------------------------QT
LTFA----------------WV----------------------NFFFS-----------
------GFVA--AKIP--------------------------------------------
---------FPLTQRFRGM---LQ-----NGID-L-----STVD------------VSYV
SSRSWYFLNLFGLRGLFSLI--------------LGEENAV-D----DT-----QKM-MQ
---------M------GGF------------G----------------------------
------------------------------------------------------------
----FDA---------SRSLA---------------AEKDSLDI-----IQHEWTL-PK-
--------------------MEQRAEE---------------------------------
------------------------------------------------VLRKLVK-----
------------------------------------------------------------
------------------------------------------------------------
---
>OCNG_XP_012050477.1
------------------------------------------------------------
------------------------------------------------------------
------------MT----------------------------------------------
------------------------------------------------------------
------------------------------------------------------------
------------------------------------------------------------
------------------------------------------------------------
------------------------------------------------------------
------------------------------------------------------------
------------------------------------------------------------
------------------------------------------------------------
------------------------------------------------------------
------------------------------VKAEQDLYLDPSIRDWVLIPITLIM----L
LVGVLRHYVTQ--------------------FLNS----AP-KKQT-----A-ATVRE--
--QRA-LGR-S--ALL-RA-TA-T-----------------LSP-LPPASYKALSGSLAA
-S---LS------TGEYI---KPAPE------------SKG-D-AS----P-AN------
----P---------L-------------EGAGM------ENAMEGMKKQA----VMMVP-
----------------------------------------------------------NM
IIMQ----------------YI----------------------NVFFS-----------
------GFIL--MRLP--------------------------------------------
---------FPLTAGFKSL---LS-----RDIP-M-----PDLD------------VRWV
SALSWYFLNLFGLNGVFKLI--------------LGAENAA-V----DS-----RDL-TS
---------L-S-----AL------------S--------------GA----GGP-----
------------------MPGP--------------------GGP---------------
----PDM---------VKLFK---------------AEVENLALAE---GSYKWVG-DG-
--------------------VEDRV-----------------------------------
-------------------------------------------------LRSWGKL----
------------------------------------------------------------
------------------------------------------------------------
---
>AOS_XP_015651211.1
------------------------------------------------------------
------------------------------------------------------------
------------MA----------------------------------------------
------------------------------------------------------------
------------------------------------------------------------
------------------------------------------------------------
------------------------------------------------------------
------------------------------------------------------------
------------------------------------------------------------
------------------------------------------------------------
------------------------------------------------------------
------------------------------------------------------------
----------------------------------EELVLDTAIRDWVLVPLSVVM----V
LIGVLRYFVAK--------------------LMRSPS-ASP--SPD-----P-KLVKE--
--GQV-VIR-A--RNL-RI-NS-Q-----------------Y---IPAKAFKSRKVYYTN
-E----E------NGLL----HVPKE-------------EA-Q-KA----Q-AA------
----M---------F------------SDPNM---------AMDMMKKNL----SMIVP-
----------------------------------------------------------QT
LTFA----------------WV----------------------NFFFS-----------
------GFVA--AKIP--------------------------------------------
---------FPLTPRFRGM---LQ-----NGID-L-----STVD------------VSYV
SSRSWYFLNLFGLRGLFSLI--------------LGEENAN-D----DA-----QKM-MQ
---------M-G----GGF------------G----------------------------
------------------------------------------------------------
----GNP---------TMGLA---------------AEKDNLDI-----IQHDWAL-PK-
--------------------MEHHAEE---------------------------------
------------------------------------------------VLRKLLKK----
------------------------------------------------------------
------------------------------------------------------------
---
>OCNNJ_XP_571343.1
------------------------------------------------------------
------------------------------------------------------------
------------MT----------------------------------------------
------------------------------------------------------------
------------------------------------------------------------
------------------------------------------------------------
------------------------------------------------------------
------------------------------------------------------------
------------------------------------------------------------
------------------------------------------------------------
------------------------------------------------------------
------------------------------------------------------------
------------------------------VKAEQDLYLDPSIRDWVLIPITLIM----L
LVGVLRHYITQ--------------------FLNS----AP-KKQT-----A-AAVRE--
--QRA-LGR-S--ALL-RA-TA-T-----------------LSP-LPPASYKALSGSLAA
-S---LS------TGEYI---KPAPE------------SKG-D-AS----P-AN------
----P---------L-------------EGAGM------ENAMDGMKKQA----VMMVP-
----------------------------------------------------------NM
VIMQ----------------YI----------------------NVFFS-----------
------GFIL--MRLP--------------------------------------------
---------FPLTAGFKSL---LS-----RDIP-M-----ADLD------------VRWV
SALSWYFLNLFGLNGVFKLI--------------LGAENAA-V----DS-----RDL-TS
---------L-S-----AL------------S--------------GA----GGP-----
------------------MPGP--------------------GGP---------------
----PDM---------VKLFK---------------AEVENLALAE---SSYKWVG-DG-
--------------------VEDRV-----------------------------------
-------------------------------------------------LRAWGKV----
------------------------------------------------------------
------------------------------------------------------------
---
>AAT_NP_192996.1
------------------------------------------------------------
------------------------------------------------------------
------------MA----------------------------------------------
------------------------------------------------------------
------------------------------------------------------------
------------------------------------------------------------
------------------------------------------------------------
------------------------------------------------------------
------------------------------------------------------------
------------------------------------------------------------
------------------------------------------------------------
------------------------------------------------------------
----------------------------------EDLVLDTAIRDWVLIPLSVVM----V
LIGILRYFVSK--------------------LMRS----TP--TPD-----A-KMVKE--
--GQV-VIR-A--RNL-KV-GA-N-----------------F---IPPKSFRARRFYFSN
-E----E------NGLL----HVPKG-------------EA-Q-NP----Q-AA------
----M---------F------------SDPNM---------AMDMMKKNL----SMIIP-
----------------------------------------------------------QT
LTFA----------------WV----------------------NFFFS-----------
------GFVA--AKIP--------------------------------------------
---------FPLTQRFRSM---LQ-----NGID-L-----STVD------------VSYV
SSRSWYFLNLFGLRGLFSLI--------------LGDENAI-D----DT-----QRM-MQ
---------M------GGF------------G----------------------------
------------------------------------------------------------
----FDA---------SKSLG---------------AEKDGLDI-----IQHEWAL-PR-
--------------------FEQRAES---------------------------------
------------------------------------------------VLRKLVK-----
------------------------------------------------------------
------------------------------------------------------------
---
>OUR_09530
----------------------------------MAT-----------------------
------------------------------------------------------------
------------LG----------------------------------------------
------------------------------------------------------------
------------------------------------------------------------
------------------------------------------------------------
------------------------------------------------------------
------------------------------------------------------------
------------------------------------------------------------
------------------------------------------------------------
------------------------------------------------------------
------------------------------------------------------------
--------------------------------EAKQMILDPAIRDWVLLPIMVVM----L
LVGVLRHHITV--------------------LITG----TP-KKPQ-----L-KAVRE--
--SKA-LMR-G--SQL-RA-FR-N-----------------A---IPPHAFASRKAFLTE
-A---YD------QGKYL---KNPN------------APKE-G-VP----A-PN------
----P---------M------------TDPDMM------EGMMEGMKKQV----TNMVP-
----------------------------------------------------------QM
LIMG----------------WI----------------------NFFFQ-----------
------GFVV--IKLP--------------------------------------------
---------FPLTLRFKSM---LQ-----SGVD-T-----RDMD------------VTWV
SSLSWYFLNLFGLSSVFTLI--------------LGDNNG--------------------
------------------------------------------------------------
------------------------------------------------------------
----------------------------------------NILY-----ILG--------
------------------------------------------------------------
-------------------------------------------------LHHYNE--PIY
------------------------------------------------------------
------------------------------------------------------------
---
>AZM_NP_001149652.1
------------------------------------------------------------
------------------------------------------------------------
------------MA----------------------------------------------
------------------------------------------------------------
------------------------------------------------------------
------------------------------------------------------------
------------------------------------------------------------
------------------------------------------------------------
------------------------------------------------------------
------------------------------------------------------------
------------------------------------------------------------
------------------------------------------------------------
----------------------------------EDLVLDTAIRDWVLIPLSVVM----V
LIGVLRYFVSK--------------------LMRSPA-TSP--SPD-----P-KLVKE--
--GQV-VIR-A--RNL-RT-NA-Q-----------------F---IPAKAFKARKFYYTN
-E----E------NGLL----HVPKE-------------DA-Q-KA----Q-AA------
----M---------F------------SDPNM---------AMDMMKKNL----SMIVP-
----------------------------------------------------------QT
LTFA----------------WV----------------------NFFFS-----------
------GFVA--AKIP--------------------------------------------
---------FPLTQRFRGM---LQ-----NGID-L-----STVD------------VSYV
SSRSWYFLNLFGLRGLFSLI--------------LGEENAT-D----DA-----QKM-MQ
---------M-G----GGF------------G----------------------------
------------------------------------------------------------
----FNP---------TMSLG---------------AEKDSLDI-----MQHDWAL-PK-
--------------------MERHAED---------------------------------
------------------------------------------------VLKQLLKK----
------------------------------------------------------------
------------------------------------------------------------
---
>APV_XP_007146661.1
------------------------------------------------------------
------------------------------------------------------------
------------MA----------------------------------------------
------------------------------------------------------------
------------------------------------------------------------
------------------------------------------------------------
------------------------------------------------------------
------------------------------------------------------------
------------------------------------------------------------
------------------------------------------------------------
------------------------------------------------------------
------------------------------------------------------------
----------------------------------EDLVLDTAIRDWVLIPLSVVM----V
LIGVLRYFVSK--------------------LMHS----SQ--TPD-----A-KIVKE--
--GQV-IVR-A--RNL-RA-GA-N-----------------F---IPSKAFRARKIYFCN
-E----E------NGLL----FVPKG-------------QG-Q-NP----Q-AQ------
----M---------F------------SDPNM---------AMDMMKKNL----SMIIP-
----------------------------------------------------------QT
LTFA----------------WV----------------------NFFFS-----------
------GFVA--AKIP--------------------------------------------
---------FPLTQRFRSM---LQ-----NGID-L-----STVD------------VSYV
SSRSWYFLNLFGLRGLFSLI--------------LGEENAV-D----DT-----QRM-MQ
---------M------GGF------------G----------------------------
------------------------------------------------------------
----FDP---------SKGLS---------------AEKDNLDI-----TQHDWAL-LN-
--------------------FEHRAEA---------------------------------
------------------------------------------------VLRKVIS-----
------------------------------------------------------------
------------------------------------------------------------
---
>OCG_XP_003194743.1
------------------------------------------------------------
------------------------------------------------------------
------------MT----------------------------------------------
------------------------------------------------------------
------------------------------------------------------------
------------------------------------------------------------
------------------------------------------------------------
------------------------------------------------------------
------------------------------------------------------------
------------------------------------------------------------
------------------------------------------------------------
------------------------------------------------------------
------------------------------VKAEQDLYLDPSIRDWVLVPITLIM----L
LVGVLRHYVTQ--------------------FLNS----AP-KKQT-----A-AAVRE--
--QRA-LGR-S--ALL-RA-SA-T-----------------LSP-LPPASYKALSGSLAA
-S---LS------SGEYI---KPAPE------------SKG-D-AS----P-AN------
----P---------F-------------EGAGM------ENAMEGMKKQA----VMMVP-
----------------------------------------------------------NM
VIMQ----------------YI----------------------NVFFS-----------
------GFVL--MRLP--------------------------------------------
---------FPLTAGFKSL---LS-----RDIP-M-----PDLD------------VRWV
SALSWYFLNLFGLNGVFKLI--------------LGAENAA-V----DT-----RDL-TS
---------L-S-----AL------------S--------------GA----GGA-----
------------------MPGP--------------------GGP---------------
----PDM---------VKLFK---------------AEVENLALAE---SSYKWVG-EG-
--------------------VEDRV-----------------------------------
-------------------------------------------------LRAWGKI----
------------------------------------------------------------
------------------------------------------------------------
---
>ASB_XP_021308819.1
------------------------------------------------------------
------------------------------------------------------------
------------MA----------------------------------------------
------------------------------------------------------------
------------------------------------------------------------
------------------------------------------------------------
------------------------------------------------------------
------------------------------------------------------------
------------------------------------------------------------
------------------------------------------------------------
------------------------------------------------------------
------------------------------------------------------------
----------------------------------EELVLDTAIRDWVLIPLSVVM----V
LIGVLRYFVSK--------------------LMRSPP-TSP--SPD-----P-KLVKE--
--GQV-VIR-A--RNL-RT-NA-Q-----------------F---IPGKAFKARKVYYTN
-E----E------NGLL----HVPKE-------------EA-Q-KA----Q-AA------
----M---------F------------SDPNM---------AMDMMKKNL----SMIVP-
----------------------------------------------------------QT
LTFA----------------WV----------------------NFFFS-----------
------GFVA--AKIP--------------------------------------------
---------FPLTQRFRGM---LQ-----NGID-L-----STVD------------VSYV
SSRSWYFLNLFGLRGLFSLI--------------LGEENAT-D----DA-----QKM-MQ
---------M-G----GGF------------G----------------------------
------------------------------------------------------------
----FNP---------TMSLG---------------AEKDSLDI-----IQHDWAL-PK-
--------------------MEKHAED---------------------------------
------------------------------------------------VLKKLLKK----
------------------------------------------------------------
------------------------------------------------------------
---
>SPB_06679
----------------------------------MPA-----------------------
------------------------------------------------------------
------------MS----------------------------------------------
------------------------------------------------------------
------------------------------------------------------------
------------------------------------------------------------
------------------------------------------------------------
------------------------------------------------------------
------------------------------------------------------------
------------------------------------------------------------
------------------------------------------------------------
------------------------------------------------------------
--------MD----------------------DLDVLSLDPRIRDYVLIPISVVV----I
MQGILRHFVAL--------------------LLQE----RP-RPPK-----E-DDVRN--
--GEV-IRR-S--RLL-RA-NC-H-----------------V---LTEDAFKSRRIAFLN
-RF----------DAMI----SESRAR---------EEASS-D-QE----P-QM------
----P---------M------------QNPEDL------HSMLGMMRQNV----ANVVP-
----------------------------------------------------------NM
LSMA----------------WV----------------------SYFFS-----------
------GFVL--VKLP--------------------------------------------
---------FPLTDSFKSM---LQ-----QGVF-I-----PNLD------------SSYV
SSLSWYFINLFGVRGLLSLF--------------LDQYAAQ-D----EA-----NMM-YS
---------Q-MA----TL-----------------------------------------
------------------QPGP-------------------AAMR---------------
----SEP---------HKLFE---------------QEKVELEI-----TRHKSWL-DG-
--------------------VEQRV-----------------------------------
-------------------------------------------------VERHRAL-KKT
R-----------------------------------------------------------
----------------------------------------P-------------------
---
>AMA_XP_009404425.1
------------------------------------------------------------
------------------------------------------------------------
------------MA----------------------------------------------
------------------------------------------------------------
------------------------------------------------------------
------------------------------------------------------------
------------------------------------------------------------
------------------------------------------------------------
------------------------------------------------------------
------------------------------------------------------------
------------------------------------------------------------
------------------------------------------------------------
----------------------------------EDLVLDTAIRDWVLVPLSVVM----V
LIGVLRYFVSK--------------------LMRS----HQ--APD-----L-KVVKE--
--GQV-ILR-A--RNL-RA-AS-G-----------------F---IPAKSFRSRKTYFTN
-E----E------NGLL----HVPKG-------------QS-Q-NA----Q-AQ------
----M---------F------------SDPNL---------AMDMMKKNL----SMIIP-
----------------------------------------------------------QT
LTFA----------------WV----------------------NFFFS-----------
------GFVA--AKIP--------------------------------------------
---------FPLTQRFRGM---LQ-----NGID-L-----STVD------------VSYV
SSRSWYFLNLFGLRGLFSLI--------------LGEENAM-D----DT-----QRM-MQ
---------M------SGF------------G----------------------------
------------------------------------------------------------
----FDP---------SRSLS---------------AEKDGIDI-----IQHDWAL-PK-
--------------------MEKRAED---------------------------------
------------------------------------------------ALKKLLK-----
------------------------------------------------------------
------------------------------------------------------------
---
>OBC_01852
------------------------------------------------------------
------------------------------------------------------------
------------MA----------------------------------------------
------------------------------------------------------------
------------------------------------------------------------
------------------------------------------------------------
------------------------------------------------------------
------------------------------------------------------------
------------------------------------------------------------
------------------------------------------------------------
------------------------------------------------------------
------------------------------------------------------------
--------------------------------DSQRMILDPAIRDWVLIPIMVVM----V
LVGVLRHYITM--------------------LITG----AP-KAPQ-----L-KAIRE--
--SKA-LLR-G--MRL-RT-VG-N-----------------N---IPQHAFAVRKAYLAE
-A---FE------QGTYL---KNPE------------ANKE-G-SA----P-AN------
----P---------M------------TDPAMM------EGMMEGMKKQM----MNMVP-
----------------------------------------------------------QM
LIMG----------------WI----------------------NFFFS-----------
------GFIV--IKLP--------------------------------------------
---------FPLTPRFKSM---LQ-----SGVD-T-----RDMD------------VSWV
SSLSWYFLNLFGLGSVFALI--------------LGDNNSA-G-----------VDM-TA
---------M-S-----SM------------P--------------GM----MPGMG---
----------------GMGQAP--------------------GQA---------------
----PDF---------NKLFL---------------AEKENVMI-----TPHIWDM-ED-
--------------------VEERL-----------------------------------
-------------------------------------------------LKKYGK--QVK
-----------------------SVASP----------------AIAS--REVKKEQTVR
EKIKHAQKT---------------GNKRR-------------------------------
---
>MPP_XP_020428310.1
------------------------------------------------------------
------------------------------------------------------------
------------MI----------------------------------------------
------------------------------------------------------------
------------------------------------------------------------
------------------------------------------------------------
------------------------------------------------------------
------------------------------------------------------------
------------------------------------------------------------
------------------------------------------------------------
------------------------------------------------------------
------------------------------------------------------------
---------------------------------EETIVLDTSIRNWVVIPILFVL----F
IVSALKSNIAG--------------------LMSQ----TE-RKQN-----L-QNVME--
--VQT-LMR-A--RRL-AA-NY-N-----------------R---IPSFSFNMRKAYFTN
-K----E------SGLF----ALKE-----------------N-NA----P-SN------
----P---------MG---AL--GNAFKDQSG---------MTDMLKGNI----VNVVP-
----------------------------------------------------------QI
GLMT----------------WV----------------------NHFFS-----------
------GFVA--VKIP--------------------------------------------
--------FFPLTIRFKTF---LQ-----RGIE-L-----SSLD------------VSYV
SSLSWYFLCWFGLEGINSLL--------------LQERPIL------NE-----QLL-QS
---------T-VE---QGL-----------------------------------------
---------------------P--------------------PQQ---------------
----TPV---------HQLYT---------------SERENIEL-----IQHESLM-DN-
--------------------VEQRY-----------------------------------
-------------------------------------------------LYKLQN--KSM
P----------------------------------------------------TKPTPTT
SSSSSSSID------------------QQSVY----------------------------
---
>MAC_XP_004339305.1
------------------------------------------------------------
------------------------------------------------------------
------------MT----------------------------------------------
------------------------------------------------------------
------------------------------------------------------------
------------------------------------------------------------
------------------------------------------------------------
------------------------------------------------------------
------------------------------------------------------------
------------------------------------------------------------
------------------------------------------------------------
------------------------------------------------------------
----------------------------------DDLVLDSRIRDWVLLPIALVM----F
LIAILRNNISL--------------------LLHS----ER--KPE-----L-QKVQE--
--RQT-LIR-A--SRM-RL-NG-H-----------------K---LPLASFLQRKAFFND
-A----R------EGVL----VMEEE-----------DSSA---SN----PLAN------
----P---------M------------MDPMN---------MVDMMKKNV----TMLVP-
----------------------------------------------------------QL
LIVG----------------WV----------------------QYFFS-----------
------GFVL--VKIP--------------------------------------------
---------FPLTLPFRGM---LQ-----RGIE-L-----AGLE------------VTYV
SSLSWYFLNLFGLRGINSLV--------------LGEANAA-D----DT-----KLM-QQ
---------Q-M-----MM------------G----------------------------
------------------GGGP--------------------------------------
----IDT---------KKLYK---------------AERENIDL-----VEHKWAV-ED-
--------------------AEKRL-----------------------------------
-------------------------------------------------LNQKSS--SSS
S-----------------------------------------------------KASASR
E-----------------------------------------------------------
---
>APP_XP_001770854.1
------------------------------------------------------------
------------------------------------------------------------
------------MA----------------------------------------------
------------------------------------------------------------
------------------------------------------------------------
------------------------------------------------------------
------------------------------------------------------------
------------------------------------------------------------
------------------------------------------------------------
------------------------------------------------------------
------------------------------------------------------------
------------------------------------------------------------
----------------------------------NDLVLDTQIRDWVLAPLSIVM----V
LIGVLRHFVTK--------------------MMRT----TP--NPD-----L-KAVKE--
--GQI-VLR-A--RFL-RA-SA-N-----------------Y---LPARSFQMRKAYYNN
-E----E------NGLL----HVPKG-------------QG-N-DM----Q-AQ------
----M---------F------------SDPNM---------AMDMMKKNL----SMIIP-
----------------------------------------------------------QS
LTFA----------------WV----------------------NFFFS-----------
------GFVA--AKIP--------------------------------------------
---------FPLTQRFRSM---LQ-----NGID-L-----SSVD------------VSYV
SSRSWYFLNLFGLRGLFNLI--------------LGEENAV-D----DA-----QRM-MQ
T--------Q-MAMQMGGF------------G----------------------------
------------------------------------------------------------
----ADP---------AKTLG---------------AEKDGLDL-----VQHEWVA-VR-
--------------------SEQLAES---------------------------------
------------------------------------------------VLRRLLKT----
------------------------------------------------------------
------------------------------------------------------------
---
>OAC_XP_003216751.1
------------------------------------------------------------
------------------------------------------------------------
------------MA----------------------------------------------
------------------------------------------------------------
------------------------------------------------------------
------------------------------------------------------------
------------------------------------------------------------
------------------------------------------------------------
------------------------------------------------------------
------------------------------------------------------------
------------------------------------------------------------
------------------------------------------------------------
---------------------------------APELRLDGSIRFWVLLPVAWIA----L
AVGILRLRVAG--------------------LWRG----ER--ELG-----WREQRQD--
--TQI-LAR-S--RLL-RE-NG-R-----------------F---LTLQGFLMRKHYFNN
-P----E------SGFF----RKTKR----------------K-IQ----P-RN------
----P---------L------------TDPTM---------VMEMMKGNI----VNVLP-
----------------------------------------------------------MI
LVGG----------------WI----------------------NWAFS-----------
------GFVA--TKVP--------------------------------------------
---------FPLTLRFKPM---LQ-----RGIN-L-----PSLD------------PSWV
SSASWYFLNVFGLRRVYNIV--------------LGEESAA-E----QN-----QLMFQD
---------H-FM--EPTM------------P----------------------------
--------------------TP--------------------------------------
----PDP---------NKAFK---------------AEWEALEL-----VSHQWAL-QD-
--------------------VEQQL-----------------------------------
-------------------------------------------------MSKDLN--LAE
-----------------------TFGSD--------------------------------
------------------------------------------------------------
---
>SPT_XP_002183488.1
------------------------------------------------------------
------------------------------------------------------------
------------MT----------------------------------------------
------------------------------------------------------------
------------------------------------------------------------
------------------------------------------------------------
---------------------------------------------------T--------
------------------------------------------------------------
------------------------------------------------------------
------------------------------------------------------------
------------------------------------------------------------
------------------------------------------------------------
------------------------------------LLLDPDIRDWVVLPLFVIM----V
AAGLLRHYVGL--------------------LLQG----EK-QPMP-----V-IAQRS--
--QNL-LAQ-T--VRI-RS-GASH-----------------Y---ISTWQWHVRKQHYAA
-L---LQ---------------QEAEWAEAE-----QQKKA-D-SS----D-DD------
----P---------MS---AM-----LNNP------------LGMLKGNM----VFMVQ-
----------------------------------------------------------NM
VMMQ----------------GI----------------------QHFFS-----------
------GFIL--LKVP--------------------------------------------
---------FPLTAGFKDM---FQ-----KGLAEL-----PDLE------------SSYV
SSVSWYFLVMYGLRAFFRLA--------------IGDPSLE-A---REQ-----DML-LA
---------Q-F-----GL------------Q--------------NP------------
-------------------PNP--------------------GQK---------------
----QDGES------MAKTLR---------------QEAENLEL---FLQSHKSEL-DT-
--------------------VEKRL-----------------------------------
-------------------------------------------------LGKRMP--RKT
Y----------GDQ----D--DFLLGASSG------------------------KPKRKT
Q-----------------------------------------------------------
---
>AOT_XP_003083674.2
------------------------------------------------------------
------------------------------------------------------------
------------MI----------------------------------------------
------------------------------------------------------------
------------------------------------------------------------
------------------------------------------------------------
------------------------------------------------------------
------------------------------------------------------------
------------------------------------------------------------
------------------------------------------------------------
------------------------------------------------------------
------------------------------------------------------------
---------------------------------PIDARLDAQVRDWVLLPIFIAM----Y
AVGCVRHHVSR--------------------ALNA----SE--TSDKARDEVKNEITD--
--GNL-ATR-A--DRL-AS-FC-G-----------------Y---LRPRSFLSRLNYLCD
-D----E------RGKL----SETRG------------SDT-S-KK----A-ME------
----M---------M------------SDPTK---------ATAMMSKSL----INIVP-
----------------------------------------------------------QM
VTGA----------------WV----------------------NFFFT-----------
------GFVV--GRVP--------------------------------------------
---------FPLTASFRGM---LQ-----RGVA-L-----RGLD------------VTYV
SSLSWYFLNLFGLGGVFRLT--------------LGANEEE-T----DP-----MAG-RQ
---------A-MM---GAM------------G----------------------------
------------------------------------------------------------
----ANA---------DRAFA---------------QIKERLAA-----TKHEHTI-WR-
--------------------ADARATA---------------------------------
------------------------------------------------ILSALCE--GKS
E--------------------------------------------------IEARRIALK
K-----------------------------------------------------------
---
>STT_XP_001013691.3
------------------------------------------------------------
------------------------------------------------------------
------------MQ----------------------------------------------
------------------------------------------------------------
------------------------------------------------------------
------------------------------------------------------------
------------------------------------------------------------
------------------------------------------------------------
------------------------------------------------------------
-------------------------------------------------------QINN-
------------------------------------------------------------
-------------------------------------------NIFDQLNQNLIDLLQFQ
F-------LGNNTRLIDSKN--------PQGEIMQDIVIDHKIRDWVFFPIVIVM----I
MVTLIRHYLTISGNKVQ--------------IPKA----SS--KTE-----Q-VDVSD--
--KLQ-LMR-C--QNL-VK-HG-G-----------------L---LKEASFNRRKYHLCK
-D---RT------KGYL----VERGE----------------R-PA----PETNNNG---
---AP----------------------QMPMNS------NQMMDMLKGNI----TMAVP-
----------------------------------------------------------MI
VLFS----------------WV----------------------RYLFS-----------
------GFIV--ARVP--------------------------------------------
---------FPLTQKFRQM---LQ-----SGMN-M-----MNLN------------VRYV
SSLSLYFLVLSSLSQLISIF--------------LKNEDES------ESDLRAKESLTRR
IK------PA-MP----GM------------G--------------GM----MGGMG---
--------------GLGNMMNPMEQMNQM---------KGMFGQQQ-------------N
NQTGSAN---------QKFFQ---------------NEKENLEL-----QQYQGFL-DD-
--------------------AEDQL-----------------------------------
-------------------------------------------------IKKYKS--MLR
R-----------------------------------------------------------
------------------------------------------------------------
---
>AOL_XP_001421622.1
------------------------------------------------------------
------------------------------------------------------------
------------MD----------------------------------------------
------------------------------------------------------------
------------------------------------------------------------
------------------------------------------------------------
------------------------------------------------------------
------------------------------------------------------------
------------------------------------------------------------
------------------------------------------------------------
------------------------------------------------------------
------------------------------------------------------------
---------------------------------ASVVRLDAAIRAWVLLPITLAM----F
LVGALRHHAMR--------------------LTRD----GG--AAD-----V-VALRE--
--ANV-ARR-A--ERC-RQ-FA-G-----------------Y---LRPGAFAARRTFYCA
-A----D------GGAL----RKKS--------------EK-A-SP----H-AA------
----M---------L------------SDPTV---------MTKMMTKNA----MMMAP-
----------------------------------------------------------NM
LTAA----------------WV----------------------NFFFA-----------
------GFVV--GRTP--------------------------------------------
---------FPLTQRFRGM---LQ-----RGVA-L-----QSLD------------VTYV
SSLSWYFLNFFGLGGVFQLV--------------LGDNEL--D----DA-----AAM-QN
---------A-F-----AS------------G----------------------------
------------------------------------------------------------
----LNA---------DKAFA---------------HALEGLEA-----LKHEYMM-HI-
--------------------ADARATA---------------------------------
------------------------------------------------MLRALNE--GKS
P--------------------------------------------------REARLAAAA
AR----------------------------------------------------------
---
>ACP_11361
------------------------------------------------------------
------------------------------------------------------------
------------MG----------------------------------------------
------------------------------------------------------------
------------------------------------------------------------
------------------------------------------------------------
------------------------------------------------------------
------------------------------------------------------------
------------------------------------------------------------
------------------------------------------------------------
------------------------------------------------------------
------------------------------------------------------------
-----------------------------------DLLLDSAIRDWVLLPLAAVL----V
FVDLLRHWITK--------------------AASS----EK--KLE-----L-KEIQS--
--SQT-LIR-A--AWL-RR-GA-V-----------------S---IPPAAFKMRKAYFTN
-K----I------DGVL----HMPSK------------------------P-QD------
----P---------MS----------MMNPEP---------MMDMMKKNLF---SNILP-
----------------------------------------------------------NI
LIMG----------------WI----------------------SYFFS-----------
------GFL---VKMP--------------------------------------------
---------FPLTPKFKAM---LQ-----RGVD-L-----ADLD------------PTYI
SALSWYFLSMYGRRGIMELL--------------LGDTSNM-D----ES-----KMM-TM
---------Q-MQ----AM-----------------------------------------
-------------------NQP--------------------------------------
---GQDV---------AKMYA---------------GERENIDL-----MQHVWLV-DQ-
--------------------SEKML-----------------------------------
-------------------------------------------------LGVIQA--EKQ
ARAS-----------------------------------------------GPAKDAALK
KDE---------------------------------------------------------
---
>MDD_XP_642169.1
------------------------------------------------------------
------------------------------------------------------------
------------MT----------------------------------------------
------------------------------------------------------------
------------------------------------------------------------
------------------------------------------------------------
------------------------------------------------------------
------------------------------------------------------------
------------------------------------------------------------
------------------------------------------------------------
------------------------------------------------------------
------------------------------------------------------------
---------------------------------ESPIVLDVEIRNWVVIPILIVL----F
IVSALKLNISR--------------------IMQI----NSGKPQD-----V-EKTMQ--
--MQT-INR-V--RRL-VS-FY-N-----------------R---IPQKSFFIRKAYLCG
-TT-GSK----TNKGIL----SSIAP------------TQE-D-SN----P-MN------
----M---------MF------ANSMFTDPSG---------ITDMLKGNI----MHLIP-
----------------------------------------------------------QV
TMMS----------------WV----------------------NHFFS-----------
------GFVA--CKLP--------------------------------------------
--------FFPLTIRFKTF---LQ-----RGIE-M-----GSLD------------VSYV
SSLSWYFLCWFGSEGINAIL--------------LGENMVS-A----DS-----QLL-QS
---------S-I-------------------E----------------------------
------------------PGPP--------------------TQQ---------------
----TPI---------HKIYA---------------SEKENIEM-----IRYDSLM-TN-
--------------------IEDRF-----------------------------------
-------------------------------------------------LDNIKK--KTS
FD-----F-------------NQINKNNNNNNNN----------------TSNIKPKPIK
SNLSNSKQS------------------KRITYQ------KPSSL----------------
--I
>SPS_XP_009513937.1
------------------------------------------------------------
------------------------------------------------------------
------------LH----------------------------------------------
------------------------------------------------------------
------------------------------------------------------------
------------------------------------------------------------
------------------------------------------------------------
------------------------------------------------------------
------------------------------------------------------------
------------------------------------------------------------
------------------------------------------------------------
------------------------------------------------------------
--------------------------------SMVEIILDPSIRDWVVLPMVIIF----G
CSAMVRHYVTL--------------------LLKS----EK--MAS-----V-EQLMP--
--MNT-VKR-A--QIT-RI-NS-K-----------------F---ITPDAFAMRKHYFTA
-S----QKKDGM-KGAL----REKVK------------------SE----A-MN------
----Q---------M------------MNPNS---------MLEMMKGNM----TFMVS-
----------------------------------------------------------NF
VMMG----------------LM----------------------SYFFG-----------
------GFVL--AKVP--------------------------------------------
---------FSLTQKFKMM---LQ-----RGIE-L-----NTLD------------VSYV
SSVSWYFLVSFGMRGFLSLI--------------LGEQSAS-D----DT-----KAM-QM
---------Q-M-----GM------------N----------------------------
-------------------AGP--------------------NMA---------------
----FDA---------PKVYK---------------QERVSLRL-----HNHDWAL-EF-
--------------------AEKKL-----------------------------------
-------------------------------------------------LGEPIP--EKP
K---------------------------------------ASAASSSY--SSTTTTTTTE
KRASKYT----------------KISKRK-------------------------------
---
>STPS_XP_002295741.1
------------------------------------------------------------
------------------------------------------------------------
------------MR----------------------------------------------
------------------------------------------------------------
------------------------------------------------------------
------------------------------------------------------------
------------------------------------------------------------
------------------------------------------------------------
------------------------------------------------------------
------------------------------------------------------------
------------------------------------------------------------
------------------------------------------------------------
--------------------------------QSAALLLDSQIRDWVVLPLLVLM----I
AAGLLRSSVGK--------------------YLRP----PP-KPIK-----A-VNARA--
--KSA-LLR-S--SRL-RG-GAGG-----------------Y---ISGGKWEARRVAWSA
-R----EGHNNTADGWL----RQESARADGENKLQKLNEEE-S-SNG-----LD------
----PA--------LA---SA-LPPGMGDPSA---------MMDGMKGQM----AAMVQ-
----------------------------------------------------------NM
VMMN----------------GI----------------------SHFFR-----------
------GFVL--VKVP--------------------------------------------
---------FPLTKGFKQM---FQ-----RGLYDL-----TTLD------------TSYV
SSVSWYFLVMFGLRAFFRLA--------------MGQPLQE-E---VEG-----YEV-QK
---------E-L-----GV------------E--------------HA------------
------------------GAGP--------------------AAQ---------------
----FDA---------PKALK---------------AEADNLELMT--SRSRRFNV-DE-
--------------------AEKKL-----------------------------------
-------------------------------------------------LGKRYP--KKS
R----------GQMGG-GE--DVLFGLSSGG--------------------GKGKVSASS
KQKSS-------------------------------------------------------
---
>ELP_XP_010702975.1
------------------------------------------------------------
------------------------------------------------------------
------------MA----------------------------------------------
------------------------------------------------------------
------------------------------------------------------------
------------------------------------------------------------
------------------------------------------------------------
------------------------------------------------------------
------------------------------------------------------------
------------------------------------------------------------
------------------------------------------------------------
------------------------------------------------------------
--------------------------------AEQNILLDPSIRDWVLLPLIVIV----L
FMGVLRHYAGI--------------------LMNS----SS--KPD-----M-VRICN--
--VNI-QNY-G--RLL-LS-GG-A-----------------V---LSPESFKHRAEHMLN
--------------GML----KKKVD------------------------P-VN------
----P---------ME---------MMNDPNL---------MSGLLKNQF----MMMVP-
----------------------------------------------------------NI
GMMM----------------LV----------------------SYFFS-----------
------GFVV--AKFP--------------------------------------------
---------FPLSHRFREM---MQ-----RGLE-I-----DVLN------------CNYV
TSLSLYFLIMSGNQGLLQLL--------------LGEDVEA-E----GT-----SAMIMQ
---------Q-M------------------------------------------------
------------------PQAP--------------------AQP---------------
----VDF---------AKVFK---------------QIADELEFVK---DRHRWAY-GN-
--------------------AADVL-----------------------------------
-------------------------------------------------LKKWRS--QKR
A-----------------------------------------------------KSAAVK
RR----------------------------------------------------------
---
>ELI_XP_001469570.1
------------------------------------------------------------
------------------------------------------------------------
------------MT----------------------------------------------
------------------------------------------------------------
------------------------------------------------------------
------------------------------------------------------------
------------------------------------------------------------
------------------------------------------------------------
------------------------------------------------------------
------------------------------------------------------------
------------------------------------------------------------
------------------------------------------------------------
--------------------------------AEQNILLDPSIRDWVLLPLIVIV----L
FMGVLRHYVTI--------------------LMNS----PS--KPN-----M-ARICN--
--VNI-QNY-G--RIL-LS-GG-A-----------------A---LSPESFKHRAERMLN
--------------GML----KKEVD------------------------P-VN------
----P---------ME---------MMNDPNV---------MMGLLKNQF----MMMVP-
----------------------------------------------------------NI
GMMM----------------LV----------------------SYFFS-----------
------GFVV--AKFP--------------------------------------------
---------FPLSHRFREM---MQ-----RGLE-I-----DVLN------------CNYV
TSLSLYFLIMSGNQGLLQLL--------------LGEDVES-E----NH-----SAMMMQ
---------Q-M------------------------------------------------
------------------PQAS--------------------AQP---------------
----VDF---------AKVFK---------------QISDELAFVK---DHHRWGY-EN-
--------------------APDVL-----------------------------------
-------------------------------------------------LKKWRS--QKR
A-----------------------------------------------------KGTAAK
RR----------------------------------------------------------
---
>APPU_08133
------------------------------------------------------------
------------------------------------------------------------
------------ME----------------------------------------------
------------------------------------------------------------
------------------------------------------------------------
------------------------------------------------------------
------------------------------------------------------------
------------------------------------------------------------
------------------------------------------------------------
------------------------------------------------------------
------------------------------------------------------------
------------------------------------------------------------
----------------------------MASMGSNDLVLDPAIAVWVLLPISVVT----F
LVMVIRHHLSV--------------------CLFK----LP--RVY-----Y-YRAKL--
--VAH-MQY-F--RAL-KF-YG-G-----------------L---IPTEQFAMRRAFFID
PQ---DQ------RGYFF---REVQT------------------VSI-----AS------
----S---------F------------ANPDA---------LSGKVREML----AGSLP-
----------------------------------------------------------SM
ALGA----------------WV----------------------RFFFG-----------
------GFAV--IKLP--------------------------------------------
---------FPLSEAFRGM---LQ-----MGIE-M---TGRDLA------------VNYV
SALSWYVLSLFGSSVLFRLL--------------MFNSEAITD----DS-AEWYENIARS
LS-----D-Q-L-------------------S----------------------------
-----------------------------------------DSQE---------------
----LAI---------EKEIV---------------AEREEFKF-----RSHTFQV-PA-
--------------------SEQFL-----------------------------------
-------------------------------------------------LGLNPD-----
----------------------SILGTDNNG-----------------------------
------------------------------------------------------------
---
>ACC_XP_005711734.1
------------------------------------------------------------
------------------------------------------------------------
------------MT----------------------------------------------
------------------------------------------------------------
------------------------------------------------------------
------------------------------------------------------------
------------------------------------------------------------
------------------------------------------------------------
------------------------------------------------------------
------------------------------------------------------------
------------------------------------------------------------
------------------------------------------------------------
----------------------------EPDPSSIDIPLDPLLRVWVLLPIWIAT----L
LMGLVRRNVTA--------------------LMTK----EP--PTT-----L-FKHRD--
--AGY-LKR-S--VKL-RQ-NF-S-----------------A---IAYEQFAARRQYLAG
-P-----------EGVLH--VAKKEK-------------------S----A-LT------
----A---------I------------MNPES---------LANQIMSVV----MAIVP-
----------------------------------------------------------HM
VMGT----------------WA----------------------RYMFA-----------
------GMAV--CRLP--------------------------------------------
---------FTLTPRFRPM---LQ-----SGIE-L---AGQNLD------------VSYV
SALSWYLLSMFGNGGLLSLI--------------SKGHS---D----DF-VF-VPSV-AS
---------Q-I-----SL-----------------------------------------
------------------NMAP--------------------------------------
----------------DKVFA---------------QEREALGK-----IVHKHTM-GQ-
--------------------EEDAL-----------------------------------
-------------------------------------------------LMIDPE--SFA
V--------------------L--------------------------------------
------------------------------------------------------------
---
>STG_XP_002367931.1
------------------------------------------------------------
------------------------------------------------------------
------------ME----------------------------------------------
------------------------------------------------------------
------------------------------------------------------------
------------------------------------------------------------
------------------------------------------------------------
------------------------------------------------------------
------------------------------------------------------------
------------------------------------------------------------
------------------------------------------------------------
------------------------------------------------------------
-----------------------------------VVLLDDRIAVFVLLPIFLAV----T
LVSVLRQSLVASNR-------------------------TP-RSPD-----L-QRMQI--
--NSL-LQR-S--SLL-RGPKG-R-----------------M---LSPASFQGRVAFFTD
-R----E------HGAFGGLLRELEA----------------Q---------NN------
----P---------MK---SL-ESLAKQDPSQ---------TMGMLKSQM----SFIFL-
----------------------------------------------------------QG
GMAY----------------FI----------------------NYLFP-----------
------DFLV--AKMP--------------------------------------------
---------FPLTFRFKSM---LQ-----RGID-L-----PSLD------------VTYV
SSLSWYFLIMLSNAGLLFLFTALWG-SQREQLQPLAEARAE------EQ-----SGV-QT
L--------M-MM--DAAMPP---------------------------------------
------------------MMMP--------------------GIGG--------------
----PDP---------KKQLT---------------QEREALET-----ATHAFAL-EG-
--------------------VEKQL-----------------------------------
-------------------------------------------------LEKFQQ--DVH
L----------GSL----D-----------------------------------------
---------------------------------------RPT------------------
---
>OPP_XP_003808955.1
------------------------------------------------------------
------------------------------------------------------------
------------MA----------------------------------------------
------------------------------------------------------------
------------------------------------------------------------
------------------------------------------------------------
------------------------------------------------------------
------------------------------------------------------------
------------------------------------------------------------
------------------------------------------------------------
------------------------------------------------------------
------------------------------------------------------------
---------------------------------GPELLLDSNIRLWVVLPIVIIT----F
FVGMIRHYVSI--------------------LLQS----DK--KLT-----Q-EQVSD--
--SQV-LIR-S--RVL-RE-NG-K-----------------Y---IPKQSFLTRKYYFNN
-P----E------DGFF----KKTKR----------------K-VV----P-PS------
----P---------M------------TDPTM---------LTDMMKGNV----TNVLP-
----------------------------------------------------------MI
LIGG----------------WI----------------------NMTFS-----------
------GFVT--TKVP--------------------------------------------
---------FPLTLRFKPM---LQ-----QGIE-L-----LTLD------------ASWV
SSASWYFLNVFGLRSIYSLI--------------LGQDNAA-D----QS-----RMM-QE
---------Q-MT--GAAM------------A----------------------------
--------------------MP--------------------------------------
----ADT---------NKAFK---------------TEWEALEL-----TDHQWAL-DD-
--------------------VEEEL-----------------------------------
-------------------------------------------------MAKDLH--FEG
-----------------------MF----------------------------KKELQTS
IF----------------------------------------------------------
---
>OMMU_NP_780310.1
------------------------------------------------------------
------------------------------------------------------------
------------MA----------------------------------------------
------------------------------------------------------------
------------------------------------------------------------
------------------------------------------------------------
------------------------------------------------------------
------------------------------------------------------------
------------------------------------------------------------
------------------------------------------------------------
------------------------------------------------------------
------------------------------------------------------------
---------------------------------GPELLLDSNIRLWVVLPIVIIT----F
FVGMIRHYVSI--------------------LLQS----DK--KLT-----Q-EQVSD--
--SQV-LIR-S--RVL-RE-NG-K-----------------Y---IPKQSFLTRKYYFNN
-P----E------DGFF----KKTKR----------------K-VV----P-PS------
----P---------M------------TDPTM---------LTDMMKGNV----TNVLP-
----------------------------------------------------------MI
LIGG----------------WI----------------------NMTFS-----------
------GFVT--TKVP--------------------------------------------
---------FPLTLRFKPM---LQ-----QGIE-L-----LTLD------------ASWV
SSASWYFLNVFGLRSIYSLI--------------LGQDNAA-D----QS-----RMM-QE
---------Q-MT--GAAM------------A----------------------------
--------------------MP--------------------------------------
----ADT---------NKAFK---------------TEWEALEL-----TDHQWAL-DD-
--------------------VEEEL-----------------------------------
-------------------------------------------------MARDLH--FEG
-----------------------MF----------------------------KKELQTS
IF----------------------------------------------------------
---
>OBI_XP_019840345.1
------------------------------------------------------------
------------------------------------------------------------
------------MA----------------------------------------------
------------------------------------------------------------
------------------------------------------------------------
------------------------------------------------------------
------------------------------------------------------------
------------------------------------------------------------
------------------------------------------------------------
------------------------------------------------------------
------------------------------------------------------------
------------------------------------------------------------
---------------------------------GPELLLDSNIRLWVVLPIVIIT----F
FVGMIRHYVSI--------------------LLQS----DK--KLT-----Q-EQVSD--
--SQV-LIR-S--RVL-XE-NX-K-----------------Y---IPKQSFLTRKYYFNN
-P----E------DGFF----KKTKR----------------K-VV----P-PS------
----P---------V------------TDPTM---------LTDMMKGNV----TNVLP-
----------------------------------------------------------MI
LIGG----------------WI----------------------NMTFS-----------
------GFVT--TKVP--------------------------------------------
---------FPLTLRFKPM---LQ-----QGIE-L-----LTLD------------ASWV
SSASWYFLNVFGLRSIYSLI--------------LGQDNAA-D----QS-----RMM-QE
---------Q-MT--GAAM------------A----------------------------
--------------------MP--------------------------------------
----ADT---------NKAFK---------------TEWEALEL-----TDHQWAL-DD-
--------------------VEEEL-----------------------------------
-------------------------------------------------MAKDLH--FEG
-----------------------MF----------------------------KKELQTS
IF----------------------------------------------------------
---
>OOC_XP_008248152.1
------------------------------------------------------------
------------------------------------------------------------
------------MA----------------------------------------------
------------------------------------------------------------
------------------------------------------------------------
------------------------------------------------------------
------------------------------------------------------------
------------------------------------------------------------
------------------------------------------------------------
------------------------------------------------------------
------------------------------------------------------------
------------------------------------------------------------
---------------------------------GPELLLDSNIRLWVVLPIVIIT----F
FVGMIRHYVSI--------------------LLQS----DK--KLT-----Q-EQVSD--
--SQV-LIR-S--RVL-RE-NG-K-----------------Y---IPKQSFLTRKYYFNN
-P----E------DGFF----KKTKR----------------K-VV----P-PS------
----P---------M------------TDPTM---------LTDMMKGNV----TNVLP-
----------------------------------------------------------MI
LIGG----------------WI----------------------NMTFS-----------
------GFVT--TKVP--------------------------------------------
---------FPLTLRFKPM---LQ-----QGIE-L-----LTLD------------ASWV
SSASWYFLNVFGLRSIYSLI--------------LGQDNAA-D----QS-----RMM-QE
---------Q-MT--GAAM------------A----------------------------
--------------------MP--------------------------------------
----ADT---------NKAFK---------------TEWEALEL-----TDHQWAL-ED-
--------------------VEEEL-----------------------------------
-------------------------------------------------MARDLH--LEG
-----------------------MF----------------------------KRELQTA
IF----------------------------------------------------------
---
>OMD_XP_001365489.1
------------------------------------------------------------
------------------------------------------------------------
------------MA----------------------------------------------
------------------------------------------------------------
------------------------------------------------------------
------------------------------------------------------------
------------------------------------------------------------
------------------------------------------------------------
------------------------------------------------------------
------------------------------------------------------------
------------------------------------------------------------
------------------------------------------------------------
---------------------------------EPELLLDSNIRLWVVLPIVFIT----F
FVGMIRHYVSI--------------------LLQS----DK--KLT-----Q-EQVSD--
--SQV-LIR-S--RVL-RE-NG-K-----------------Y---IPKQSFLTRKYYFNN
-P----E------DGFF----KKTKR----------------K-VV----P-PS------
----P---------M------------TDPTM---------LTDMMKGNV----TNVLP-
----------------------------------------------------------MI
LIGG----------------WI----------------------NMTFS-----------
------GFVT--TKVP--------------------------------------------
---------FPLTLRFKPM---LQ-----QGIE-L-----LTLD------------ASWV
SSASWYFLNVFGLRSIYSLI--------------LGQDNAA-D----QS-----RVM-QE
---------Q-MT--GAAM------------A----------------------------
--------------------MP--------------------------------------
----ADT---------NKAFK---------------TEWEALEL-----TDHQWAL-DD-
--------------------VEEEL-----------------------------------
-------------------------------------------------MAQDLH--FEG
-----------------------MF----------------------------KKELQTS
LF----------------------------------------------------------
---
>OGG_NP_001185541.1
------------------------------------------------------------
------------------------------------------------------------
------------MS----------------------------------------------
------------------------------------------------------------
------------------------------------------------------------
------------------------------------------------------------
------------------------------------------------------------
------------------------------------------------------------
------------------------------------------------------------
------------------------------------------------------------
------------------------------------------------------------
------------------------------------------------------------
---------------------------------EPELLLDSNIRLWVVLPIVFIT----F
FVGMIRHYVSI--------------------LLQS----DK--RLT-----Q-EQVSD--
--SQV-LIR-S--RVL-RE-NG-K-----------------Y---IPKQSFLTRKYYFNN
-P----E------DGFF----KKTKR----------------K-VV----P-PS------
----P---------M------------TDPTM---------LTDMMKGNV----TNVLP-
----------------------------------------------------------MI
LIGG----------------WI----------------------NMTFS-----------
------GFVT--TKVP--------------------------------------------
---------FPLTLRFKPM---LQ-----QGIE-L-----LTLD------------ASWV
SSASWYFLNVFGLRSIYTLI--------------LGQDNAA-D----QS-----RVM-QE
---------Q-MT--GAAM------------A----------------------------
--------------------MP--------------------------------------
----ADT---------NKAFK---------------TEWEALEL-----TDHQWAL-ED-
--------------------VEEEL-----------------------------------
-------------------------------------------------MAKDLH--FEG
-----------------------MF----------------------------KEELQTS
IF----------------------------------------------------------
---
>OCP_XP_005303576.1
----------------------------------MYRGETTVIMWDFSLSSIYWRSDA--
------------ASAEPS---------------------LEFLNTVH-----------RK
V-LQPTQESTLKMS----------------------------------------------
------------------------------------------------------------
------------------------------------------------------------
------------------------------------------------------------
------------------------------------------------------------
------------------------------------------------------------
------------------------------------------------------------
------------------------------------------------------------
------------------------------------------------------------
------------------------------------------------------------
---------------------------------EPELLLDSNIRLWVVLPIVFIT----F
FVGMIRHYVSI--------------------LLQS----DK--KLT-----R-EQVSD--
--SQV-LIR-S--RVL-RE-NG-K-----------------Y---IPKQSFLTRKYFFNN
-P----E------DGFF----KKTKR----------------K-VV----P-PS------
----P---------M------------TDPTM---------LTDMMKGNV----TNVLP-
----------------------------------------------------------MI
LIGG----------------WI----------------------NMTFS-----------
------GFVT--TKVP--------------------------------------------
---------FPLTLRFKPM---LQ-----QGIE-L-----LTLD------------ASWV
SSASWYFLNVFGLRSIYTLI--------------LGQDNAA-D----QS-----RVM-QE
---------Q-MT--GAAM------------A----------------------------
--------------------MP--------------------------------------
----ADT---------NKAFK---------------TEWEALEL-----TDHQWAL-ED-
--------------------VEEEL-----------------------------------
-------------------------------------------------MAKDLH--FEG
-----------------------MF----------------------------KEELQTS
IF----------------------------------------------------------
---
>OAC_XP_003217598.1
------------------------------------------------------------
------------------------------------------------------------
------------MS----------------------------------------------
------------------------------------------------------------
------------------------------------------------------------
------------------------------------------------------------
------------------------------------------------------------
------------------------------------------------------------
------------------------------------------------------------
------------------------------------------------------------
------------------------------------------------------------
------------------------------------------------------------
---------------------------------EPELLLDSNIRLWVVLPIVFIT----F
FVGMIRHYVSI--------------------LLQS----DK--KLT-----Q-EQVSD--
--SQV-LIR-S--RVL-RE-NG-K-----------------Y---IPKQSFLMRKYYFNN
-P----D------EGFF----KKTKR----------------K-VV----P-PS------
----P---------M------------TDPTM---------LTDMMKGNV----TNVLP-
----------------------------------------------------------MI
LIGG----------------WI----------------------NMTFS-----------
------GFVT--TKVP--------------------------------------------
---------FPLTLRFKPM---LQ-----QGIE-L-----LTLD------------ASWV
SSASWYFLNVFGLRSIYTLI--------------LGQDNAA-D----QS-----RVM-QE
---------Q-MT--GAAM------------A----------------------------
--------------------MP--------------------------------------
----ADT---------NKAFK---------------TEWEALEL-----TDHQWAL-ED-
--------------------VEEEL-----------------------------------
-------------------------------------------------MAKDLR--FEG
-----------------------MF----------------------------KEELQTS
MF----------------------------------------------------------
---
>OCC_XP_018960821.1
------------------------------------------------------------
------------------------------------------------------------
------------MA----------------------------------------------
------------------------------------------------------------
------------------------------------------------------------
------------------------------------------------------------
------------------------------------------------------------
------------------------------------------------------------
------------------------------------------------------------
------------------------------------------------------------
------------------------------------------------------------
------------------------------------------------------------
---------------------------------EPELLLDSNIRLWVVLPIVFIT----F
LVGVIRHYVSI--------------------LLQS----DK--KLT-----L-EQVSD--
--SQV-LIR-S--RVL-RE-NG-K-----------------Y---IPKQSFLMRKFYFNN
-Q----E------DGFF----KKTKR----------------K-VV----P-PS------
----P---------M------------TDPSM---------LTDMMKGNV----TNVLP-
----------------------------------------------------------MI
LIGG----------------WI----------------------NWTFS-----------
------GFVT--TKVP--------------------------------------------
---------FPLTLRFKPM---LQ-----QGIE-L-----LSLD------------ASWV
SSASWYFLNVFGLRSMYSLI--------------LGQDNGA-D----QS-----RIM-QE
---------Q-MS--GAAM------------A----------------------------
--------------------MP--------------------------------------
----ADT---------NKAFK---------------AEWEALEL-----TDHQWAL-EN-
--------------------VEEDL-----------------------------------
-------------------------------------------------MSKDLD--FFG
-----------------------MF----------------------------SKELPTG
IF----------------------------------------------------------
---
>OIP_NP_001188243.1
------------------------------------------------------------
------------------------------------------------------------
------------MA----------------------------------------------
------------------------------------------------------------
------------------------------------------------------------
------------------------------------------------------------
------------------------------------------------------------
------------------------------------------------------------
------------------------------------------------------------
------------------------------------------------------------
------------------------------------------------------------
------------------------------------------------------------
---------------------------------EPELLLDSNIRLWVVLPIVFIT----F
LVGVIRHYVSI--------------------LLQS----DK--KLT-----L-EQVSD--
--SQV-LIR-S--RIL-RE-NG-K-----------------Y---IPKQSFLMRKFYFNN
-P----D------DGFF----KKTKR----------------K-VV----P-PS------
----P---------M------------TDPSM---------LTDMMKGNV----TNVLP-
----------------------------------------------------------MI
LIGG----------------WI----------------------NWTFS-----------
------GFVT--TKVP--------------------------------------------
---------FPLTLRFKPM---LQ-----QGIE-L-----LSLD------------ASWV
SSASWYFLNVFGLRSMYSLI--------------LGQDNGA-D----QS-----RIM-QD
---------Q-IS--GAAM------------A----------------------------
--------------------MP--------------------------------------
----ADT---------NKAFK---------------AEWEALEL-----TDHQWAL-DS-
--------------------VEEDL-----------------------------------
-------------------------------------------------MSKDLD--LSG
-----------------------MF----------------------------SKDLPTG
IF----------------------------------------------------------
---
>OCS_XP_008318164.1
------------------------------------------------------------
------------------------------------------------------------
------------MA----------------------------------------------
------------------------------------------------------------
------------------------------------------------------------
------------------------------------------------------------
------------------------------------------------------------
------------------------------------------------------------
------------------------------------------------------------
------------------------------------------------------------
------------------------------------------------------------
------------------------------------------------------------
---------------------------------EPELLLDSNIRLWVVLPIVFIT----F
FVGVIRHYVSI--------------------LLQS----DK--KLT-----L-EQVSD--
--SQV-LIR-S--RIL-RE-NG-K-----------------Y---IPKQSFLMRKFYFNN
-Q----E------DGFF----KKTKR----------------K-VV----P-PS------
----P---------M------------TDPSM---------LTDMMKGNV----TNVLP-
----------------------------------------------------------MI
LIGG----------------WI----------------------NWTFS-----------
------GFVT--TKVP--------------------------------------------
---------FPLTLRFKPM---LQ-----QGIE-L-----LSLD------------ASWV
SSASWYFLNVFGLRSMYSLI--------------LGQDNGA-D----QS-----RIM-QE
---------Q-MS--GAAM------------A----------------------------
--------------------MP--------------------------------------
----ADT---------NKAFK---------------AEWEVLEL-----TDHQWAL-ES-
--------------------VEEDL-----------------------------------
-------------------------------------------------MSRELD--FDG
-----------------------MF----------------------------SKELPSG
IF----------------------------------------------------------
---
>OOL_XP_011472953.1
------------------------------------------------------------
------------------------------------------------------------
------------MA----------------------------------------------
------------------------------------------------------------
------------------------------------------------------------
------------------------------------------------------------
------------------------------------------------------------
------------------------------------------------------------
------------------------------------------------------------
------------------------------------------------------------
------------------------------------------------------------
------------------------------------------------------------
---------------------------------EPELLLDSNIRLWVVLPIVFIT----F
LVGVIRHYVSI--------------------LLQS----DK--KLT-----L-EQVSD--
--SQV-LIR-S--RIL-RE-NG-K-----------------Y---IPKQSFLMRKFYFNN
-Q----E------DGFF----KKTKR----------------K-VV----P-PS------
----P---------M------------TDPSM---------LTDMMKGNV----TNVLP-
----------------------------------------------------------MI
LIGG----------------WI----------------------NWTFS-----------
------GFVT--TKVP--------------------------------------------
---------FPLTLRFKPM---LQ-----QGIE-L-----LSLD------------ASWV
SSASWYFLNVFGLRSMYSLI--------------LGQDNGA-D----QS-----RIM-QE
---------Q-MS--GAAM------------A----------------------------
--------------------MP--------------------------------------
----ADT---------NKAFK---------------AEWEALEL-----TDHQWAL-ES-
--------------------VEEDL-----------------------------------
-------------------------------------------------MSRELD--LDG
-----------------------MF----------------------------SKELPTG
IF----------------------------------------------------------
---
>OEL_XP_010879865.1
------------------------------------------------------------
------------------------------------------------------------
------------MA----------------------------------------------
------------------------------------------------------------
------------------------------------------------------------
------------------------------------------------------------
------------------------------------------------------------
------------------------------------------------------------
------------------------------------------------------------
------------------------------------------------------------
------------------------------------------------------------
------------------------------------------------------------
---------------------------------EPELLLDSNIRLWVVLPIVFIT----F
LVGVIRHYVSI--------------------LLQS----DK--KLT-----L-EQVSD--
--SQV-LIR-S--RIL-RE-NG-K-----------------Y---IPKQSFLMRKFYFNN
-Q----E------DGFF----KKTKR----------------K-VV----P-PS------
----P---------M------------TDPSM---------LTDMMKGNV----TNVLP-
----------------------------------------------------------MI
LIGG----------------WI----------------------NWTFS-----------
------GFVT--TKVP--------------------------------------------
---------FPLTLRFKPM---LQ-----QGIE-L-----LSLD------------ASWV
SSASWYFLNVFGLRSMYSLI--------------LGQDNGA-D----QS-----RIM-QE
---------Q-MS--GAAM------------A----------------------------
--------------------MP--------------------------------------
----ADT---------NKAFK---------------AEWEALEL-----TDHQWAL-ES-
--------------------VEEEL-----------------------------------
-------------------------------------------------MSRELD--LDG
-----------------------MF----------------------------SRELPTG
IF----------------------------------------------------------
---
>OON_XP_003441496.1
------------------------------------------------------------
------------------------------------------------------------
------------MA----------------------------------------------
------------------------------------------------------------
------------------------------------------------------------
------------------------------------------------------------
------------------------------------------------------------
------------------------------------------------------------
------------------------------------------------------------
------------------------------------------------------------
------------------------------------------------------------
------------------------------------------------------------
---------------------------------EPELLLDSNIRLWVVLPIVFIT----F
LVGVIRHYVSI--------------------LLQS----DK--KLT-----L-EQVSD--
--SQV-LIR-S--RIL-RE-NG-K-----------------Y---IPKQSFLMRKFYFNN
-Q----E------DGFF----KKTKR----------------K-VV----P-PS------
----P---------M------------TDPSM---------LTDMMKGNV----TNVLP-
----------------------------------------------------------MI
LIGG----------------WI----------------------NWTFS-----------
------GFVT--TKVP--------------------------------------------
---------FPLTLRFKPM---LQ-----QGIE-L-----LSLD------------ASWV
SSASWYFLNVFGLRSMYSLI--------------LGQDNGA-D----QS-----RIM-QE
---------Q-MS--GAAM------------A----------------------------
--------------------MP--------------------------------------
----ADT---------NKAFK---------------AEWEALEL-----TDHQWAL-EN-
--------------------VEDDL-----------------------------------
-------------------------------------------------MSRELD--FDG
-----------------------MF----------------------------SKELPSG
IF----------------------------------------------------------
---
>OSS_XP_014022569.1
------------------------------------------------------------
------------------------------------------------------------
------------MA----------------------------------------------
------------------------------------------------------------
------------------------------------------------------------
------------------------------------------------------------
------------------------------------------------------------
------------------------------------------------------------
------------------------------------------------------------
------------------------------------------------------------
------------------------------------------------------------
------------------------------------------------------------
---------------------------------EPELLLDSNIRLWVVLPIVFIT----F
LVGVIRHYVSI--------------------LLQS----DK--KLT-----L-EQVSD--
--SQV-LIR-S--RIL-RE-NG-K-----------------Y---IPKQSFLMRKFYFNN
-Q----E------DGFF----KNTKR----------------K-VV----P-PS------
----P---------M------------TDPSM---------LTDMMKGNV----TNVLP-
----------------------------------------------------------MI
LIGG----------------WI----------------------NWTFS-----------
------GFVT--TKVP--------------------------------------------
---------FPLTLRFKPM---LQ-----QGIE-L-----LSLD------------ASWV
SSASWYFLNVFGLRSMYSLI--------------LGQDNGA-D----QS-----RIM-QE
---------Q-MS--GAAM------------A----------------------------
--------------------MP--------------------------------------
----ADT---------NKAFK---------------AEWEALEL-----TDHQWAL-EN-
--------------------IEEEL-----------------------------------
-------------------------------------------------MSRELD--LDG
-----------------------MF----------------------------SKELPTG
IF----------------------------------------------------------
---
>ONF_XP_015815293.1
------------------------------------------------------------
------------------------------------------------------------
------------MA----------------------------------------------
------------------------------------------------------------
------------------------------------------------------------
------------------------------------------------------------
------------------------------------------------------------
------------------------------------------------------------
------------------------------------------------------------
------------------------------------------------------------
------------------------------------------------------------
------------------------------------------------------------
---------------------------------EPELLLDSNIRLWVVLPIVFIT----F
LVGVIRHYVSI--------------------LLQS----DK--KLT-----L-EQVSD--
--SQV-LIR-S--RIL-RE-NG-K-----------------Y---IPKQSFLMRKFYFNN
-Q----E------DGFF----KKTKR----------------K-VV----P-PS------
----P---------M------------TDPSM---------LTDMMKGNV----TNVLP-
----------------------------------------------------------MI
LIGG----------------WI----------------------NWTFS-----------
------GFVT--TKVP--------------------------------------------
---------FPLTLRFKPM---LQ-----QGIE-L-----LSLD------------ASWV
SSASWYFLNVFGLRSMYSLI--------------LGQDNGA-D----QS-----RIM-QE
---------Q-MS--GAAM------------A----------------------------
--------------------MP--------------------------------------
----ADT---------NKAFK---------------AEWEALEL-----TDHQWAL-ES-
--------------------VEDDL-----------------------------------
-------------------------------------------------MGRELD--FDG
-----------------------MF----------------------------SKELPSG
IF----------------------------------------------------------
---
>OCJAP_XP_015730068.1
------------------------------------------------------------
------------------------------------------------------------
------------------------------------------------------------
------------------------------------------------------------
------------------------------------------------------------
------------------------------------------------------------
------------------------------------------------------------
------------------------------------------------------------
------------------------------------------------------------
------------------------------------------------------------
------------------------------------------------------------
------------------------------------------------------------
------------------------------------------------------------
---MIRHYVSI--------------------LLQS----DK--RLT-----Q-EQVSD--
--SQV-LIR-S--RVL-RE-NG-K-----------------Y---IPKQSFLTRKYYFNN
-P----E------DGFF----KKTKR----------------K-VV----P-PS------
----P---------M------------TDPTM---------LTDMMKGNV----TNVLP-
----------------------------------------------------------MI
LIGG----------------WI----------------------NMTFS-----------
------GFVT--TKVP--------------------------------------------
---------FPLTLRFKPM---LQ-----QGIE-L-----LTLD------------ASWV
SSASWYFLNVFGLRSIYTLI--------------LGQDNAA-D----QS-----RVM-QE
---------Q-MT--GAAM------------A----------------------------
--------------------MP--------------------------------------
----ADT---------NKAFK---------------TEWEALEL-----TDHQWAL-ED-
--------------------VEEEL-----------------------------------
-------------------------------------------------MAKDLH--FEG
-----------------------MF----------------------------KEELQTS
IF----------------------------------------------------------
---
>OXL_XP_018112325.1
------------------------------------------------------------
------------------------------------------------------------
------------MA----------------------------------------------
------------------------------------------------------------
------------------------------------------------------------
------------------------------------------------------------
------------------------------------------------------------
------------------------------------------------------------
------------------------------------------------------------
------------------------------------------------------------
------------------------------------------------------------
------------------------------------------------------------
---------------------------------EPELLLDSNIRLWVVLPIVFIT----F
FVGMIRHYVSI--------------------LLQS----DK--KLT-----Q-EQVSD--
--SQV-LIR-S--RVL-RE-NG-K-----------------Y---IPKQSFLMRKFFFNN
-S----E------DGFF----KKTKR----------------K-VV----P-PS------
----P---------M------------TDPTM---------LTDMMKGNV----TNVLP-
----------------------------------------------------------MI
LIGG----------------WI----------------------NMTFS-----------
------GFVT--TKVP--------------------------------------------
---------FPLTLRFKPM---LQ-----QGIE-L-----LSLD------------ASWV
SSASWYFLNVFGLRSIYSLI--------------LGQDNAA-D----QS-----RVM-QE
---------Q-MT--GAAM------------A----------------------------
--------------------MP--------------------------------------
----ADT---------NKAFK---------------TEWEALEL-----TDHQWAL-ED-
--------------------LEEDL-----------------------------------
-------------------------------------------------MSKDLN--LEG
-----------------------MF----------------------------KNEVQTS
IF----------------------------------------------------------
---
>OGGG_XP_018879063.1
------------------------------------------------------------
------------------------------------------------------------
------------MA----------------------------------------------
------------------------------------------------------------
------------------------------------------------------------
------------------------------------------------------------
------------------------------------------------------------
------------------------------------------------------------
------------------------------------------------------------
------------------------------------------------------------
------------------------------------------------------------
------------------------------------------------------------
---------------------------------GPELLLDSNIRLWVVLPIVIIT----F
FVGMIRHYVSI--------------------LLQS----DK--KLT-----Q-EQVSD--
--SQV-LIR-S--RVL-RE-NG-K-----------------Y---IPKQSFLTRKYYFNN
-P----E------DGFF----KKTKR----------------K-VV----P-PS------
----P---------M------------TDPTM---------LTDMMKGNV----TNVLP-
----------------------------------------------------------MI
LIGG----------------WI----------------------NMTFS-----------
------GFVT--TKVP--------------------------------------------
---------FPLTLRFKPM---LQ-----QGIE-L-----LTLD------------ASWV
SSASWYFLNVFGLRSIYSLI--------------LGQDNAA-D----QS-----RMM-QE
---------Q-MT--GAAM------------A----------------------------
--------------------MP--------------------------------------
----ADT---------NKAFK---------------V--YSFTF-----QSRSNAL-KG-
--------------------VTKSY-----------------------------------
-------------------------------------------------FKNSFL--AGS
V----------------------VW----------------------------FHRFNLN
LVKT--------------------------------------------------------
---
>OLO_XP_006630741.1
------------------------------------------------------------
------------------------------------------------------------
------------MA----------------------------------------------
------------------------------------------------------------
------------------------------------------------------------
------------------------------------------------------------
------------------------------------------------------------
------------------------------------------------------------
------------------------------------------------------------
------------------------------------------------------------
------------------------------------------------------------
------------------------------------------------------------
---------------------------------EPELLLDSNIRLWVVLPIVFIT----F
FVGVIRHYVSI--------------------LLQS----DK--KLT-----L-EQVSD--
--SQV-LIR-S--RIL-RE-NG-K-----------------Y---IPKQSFLMRKFFFNN
-Q----E------DGFF----KKTKR----------------K-VV----P-PS------
----P---------M------------TDPSM---------LTDMMKGNV----TNVLP-
----------------------------------------------------------MI
LIGG----------------WI----------------------NWTFS-----------
------GFVT--TKVP--------------------------------------------
---------FPLTLRFKPM---LQ-----QGIE-L-----LSLD------------ASWV
SSASWYFLNVFGLRSMYSLI--------------LGQDNGA-D----QS-----RIM-QE
---------Q-MS--GAAM------------A----------------------------
--------------------MP--------------------------------------
----ADT---------NKAFK---------------AEWEALEL-----TDHQWAL-ES-
--------------------VEEEL-----------------------------------
-------------------------------------------------MSKDLD--LDG
-----------------------MF----------------------------SSELPTG
IF----------------------------------------------------------
---
>ONV_XP_008216991.1
------------------------------------------------------------
------------------------------------------------------------
------------MA----------------------------------------------
------------------------------------------------------------
------------------------------------------------------------
------------------------------------------------------------
------------------------------------------------------------
------------------------------------------------------------
------------------------------------------------------------
------------------------------------------------------------
------------------------------------------------------------
------------------------------------------------------------
-----------------------------------ELLLDPNIRGWVFLPIVVIT----F
LVGIIRHYVSI--------------------LLSS----QK--KVE-----L-HQVQD--
--SQV-MIR-S--RLL-RE-NG-Q-----------------Y---IPKTAFLSRRHFFNN
-E----E------TGYF----KTQRR----------------A-PV----S-QN------
----P---------M------------TDPSM---------MTDMLKGNI----TNVIP-
----------------------------------------------------------MV
LIGG----------------WI----------------------NWMFS-----------
------GFVT--TKVP--------------------------------------------
---------FPLTLRFKPM---LQ-----RGIE-L-----VTLD------------AAWV
SSASWYFLNVFGLRSIYTLV--------------LGENNAA-D----TS-----RLL-QD
---------Q-VS--GAAM------------S----------------------------
--------------------MP--------------------------------------
----PDP---------KAAFK---------------SEWEALEI-----CEHNWAL-NG-
--------------------VDADL-----------------------------------
-------------------------------------------------LELKNR--CDS
-----------------------------------------------------TEDLYSQ
SKSS--------------------------------------------------------
---
>OBT_XP_003402149.1
------------------------------------------------------------
------------------------------------------------------------
------------MA----------------------------------------------
------------------------------------------------------------
------------------------------------------------------------
------------------------------------------------------------
------------------------------------------------------------
------------------------------------------------------------
------------------------------------------------------------
------------------------------------------------------------
------------------------------------------------------------
------------------------------------------------------------
-----------------------------------ELILDPNIRGWVFLPIVVIT----F
LVGIIRHYVSI--------------------LLAS----QK--KVE-----L-HQVQD--
--SQV-MIR-S--RLL-RE-NG-Q-----------------Y---IPKMAFISRRHFFNN
-E----E------TGYF----KTQKR----------------A-PV----S-QN------
----P---------M------------TDPNM---------MTDMLKGNV----TNVLP-
----------------------------------------------------------MV
LIGG----------------WI----------------------NWMFS-----------
------GFVT--TKVP--------------------------------------------
---------FPLTLRFKPM---LQ-----RGIE-L-----ATLD------------AAWV
SSASWYFLNVFGLRSIYTLV--------------LGESNAA-D----TS-----RLL-QD
---------Q-VS--GAAM------------S----------------------------
--------------------MP--------------------------------------
----PDP---------KAAFK---------------SEWEALEI-----YEHNWAL-QG-
--------------------VEADL-----------------------------------
-------------------------------------------------IGSQRI--DTS
------------------------------------------------------------
EGSK--------------------------------------------------------
---
>OAM_XP_623902.1
------------------------------------------------------------
------------------------------------------------------------
------------MA----------------------------------------------
------------------------------------------------------------
------------------------------------------------------------
------------------------------------------------------------
------------------------------------------------------------
------------------------------------------------------------
------------------------------------------------------------
------------------------------------------------------------
------------------------------------------------------------
------------------------------------------------------------
-----------------------------------ELILDPNIRGWVFLPIVVIT----F
LVGIIRHYVSI--------------------LLAS----QK--KVE-----L-HQVQD--
--SQV-MIR-S--RLL-RE-NG-Q-----------------Y---IPKMAFISRRHFFNN
-E----E------TGYF----KTQKR----------------A-PV----S-QN------
----P---------M------------TDPNM---------MTDMLKGNV----TNVIP-
----------------------------------------------------------MV
LIGG----------------WI----------------------NWMFS-----------
------GFVT--TKVP--------------------------------------------
---------FPLTLRFKPM---LQ-----RGIE-L-----ATLD------------AAWV
SSASWYFLNVFGLRSIYTLV--------------LGESNAA-D----TS-----RLL-QD
---------Q-VS--GAAM------------S----------------------------
--------------------MP--------------------------------------
----PDP---------KAAFK---------------SEWEALEI-----YEHNWAL-QG-
--------------------VEADL-----------------------------------
-------------------------------------------------IGSQRT--DIS
------------------------------------------------------------
ESSK--------------------------------------------------------
---
>OCV_XP_022296656.1
------------------------------------------------------------
------------------------------------------------------------
------------MA----------------------------------------------
------------------------------------------------------------
------------------------------------------------------------
------------------------------------------------------------
------------------------------------------------------------
------------------------------------------------------------
------------------------------------------------------------
------------------------------------------------------------
------------------------------------------------------------
------------------------------------------------------------
-----------------------------------ELLLDSDIRIWVFLPIVLIT----F
FTGIIKHYVTI--------------------LLSS----EK--KTE-----L-QQVTD--
--SHV-LIR-S--RIL-RE-NG-K-----------------F---ITKQGFLMRKSFFNA
-E----N------TGYF----KTEKR----------------E-SN----A-KN------
----P---------M------------TDPSM---------MTDMLKGNV----TNVLP-
----------------------------------------------------------MI
IIGG----------------WI----------------------NWAFS-----------
------GFLT--TKVP--------------------------------------------
---------FPLTLRFKPM---LQ-----RGVE-L-----VSLD------------ASWV
SSASWYFLNVFGLRSLYTLI--------------LGQDNSA-D----QT-----KAM-QE
---------Q-MS--GAGM------------M----------------------------
--------------------TP--------------------------------------
----PDP---------MKAFK---------------AEWEALEV-----CNHQWVL-NG-
--------------------VEEDL-----------------------------------
-------------------------------------------------IDGPVQ--PET
-----------------------IY----------------------------IKNKYA-
------------------------------------------------------------
---
>OTC_XP_967770.1
----------------------------------M-------------------------
------------------------------------------------------------
------------TT----------------------------------------------
------------------------------------------------------------
------------------------------------------------------------
------------------------------------------------------------
------------------------------------------------------------
------------------------------------------------------------
------------------------------------------------------------
------------------------------------------------------------
------------------------------------------------------------
------------------------------------------------------------
-----------------------------------DLIVDPQIRFWVFLPIVVIT----F
LVGILRHYISI--------------------LLSS----QK--KVE-----I-QQLQD--
--SQL-ILR-A--RVL-RE-NA-K-----------------Y---IPKTSFLIRKHAFNR
-E----E------EGYL-----MQKR----------------P-PV----T-QN------
----M---------M------------TDPSM---------MTDMLKGNL----TNVLP-
----------------------------------------------------------MI
IIGG----------------WI----------------------NWMFS-----------
------GFIT--TKVP--------------------------------------------
---------FPLTLRFKSM---LQ-----RGIE-L-----SHLD------------ASWV
SSASWYFLNVFGLRSIYALV--------------LGENNAA-D----QS-----KQM-QD
---------Q-MS--GAAM------------A----------------------------
--------------------MP--------------------------------------
----NDP---------KVPFK---------------AEWEALEI-----VDHQWVL-AD-
--------------------VENSI-----------------------------------
-------------------------------------------------MQSD-------
------------------------------------------------------------
------------------------------------------------------------
---
>OCI_XP_002128969.2
------------------------------------------------------------
------------------------------------------------------------
------------MA----------------------------------------------
------------------------------------------------------------
------------------------------------------------------------
------------------------------------------------------------
------------------------------------------------------------
------------------------------------------------------------
------------------------------------------------------------
------------------------------------------------------------
------------------------------------------------------------
------------------------------------------------------------
---------------------------------EPELLLDSSIRIWVVLPIVFIT----F
VFGIIRHYLSL--------------------LMTS----EK--VVT-----L-EQVRD--
--SQA-LIR-C--RNL-RE-NG-Q-----------------F---IPKQSFNIRKDYLLN
------E------NGIIT---KGKNK----------------P-SQ----A-KN------
----P---------M------------TDPSM---------MTDMLKGNV----LNVLP-
----------------------------------------------------------MI
VIGG----------------WI----------------------QWTFS-----------
------GFVT--TKVP--------------------------------------------
---------FPLTIRFKPM---LQ-----RGIE-L-----ESLD------------ASWV
SSASWYFLNVFGLRSMYSLI--------------LGENNAA-D----QT-----RMM-QE
---------Q-MS--GAAM------------A----------------------------
--------------------MQ--------------------------------------
----QDP---------QKAFK---------------AEWEALKI-----TEHKEAL-KG-
--------------------IEDYV-----------------------------------
-------------------------------------------------RVCFAL--PED
-----------------------IF----------------------------TRQHNLQ
LQSSS-------------------------------------------------------
---
>OTA_XP_002113102.1
------------------------------------------------------------
------------------------------------------------------------
------------MA----------------------------------------------
------------------------------------------------------------
------------------------------------------------------------
------------------------------------------------------------
------------------------------------------------------------
------------------------------------------------------------
------------------------------------------------------------
------------------------------------------------------------
------------------------------------------------------------
------------------------------------------------------------
-----------------------------------ELSLDPAIRLWVILPIVLMT----F
LVGIIRHYVSL--------------------LLQS----DS--NAD-----I-DKVQF--
--SQA-MMR-S--AML-RE-NG-R-----------------F---IPRKSFEMRRHFFNN
-P----E------DGYL----KEKQE------------------SA----P-AP------
----N---------M------------ADPTM---------MTEMMKGNF----VNVLP-
----------------------------------------------------------ML
VIGG----------------WI----------------------NWTFS-----------
------GFVT--TKIP--------------------------------------------
---------FPLTYRFKAM---LQ-----RGVE-L-----TSLD------------ASWV
SSASWYFLNVFGLRSVYTLI--------------LGQDNAA-D----QT-----RAI-AE
---------Q-MA--APTA------------A--------------AS------------
-----------------AGGMP--------------------------------------
----PDQ---------KKAFK---------------AEWEALEI-----VNHKWSL-QD-
--------------------VEESL-----------------------------------
-------------------------------------------------LANSTV--SSS
-----------------------------------------------------KKERKDK
DE----------------------------------------------------------
---
>OAA_XP_001652133.2
------------------------------------------------------------
------------------------------------------------------------
------------MA----------------------------------------------
------------------------------------------------------------
------------------------------------------------------------
------------------------------------------------------------
------------------------------------------------------------
------------------------------------------------------------
------------------------------------------------------------
------------------------------------------------------------
------------------------------------------------------------
------------------------------------------------------------
-----------------------------------ELLIDPNIRGWVFLPIVVIT----F
LVGIIRHYFSI--------------------LISS----QK--KVE-----L-TQIQD--
--SQA-MIR-A--RLL-RE-NG-K-----------------Y---LTPQSFAMRRHYFNN
-E----E------TGYF----KTQKR----------------A-PP----S-PN------
----------------------------STAM---------LSDMVKGNF----INVLP-
----------------------------------------------------------MI
VIGG----------------WI----------------------NWMFS-----------
------GFVT--TKVP--------------------------------------------
---------FPLTLRFKPM---LQ-----RGIE-L-----ASLD------------AAWV
SSASWYFLNVFGLRSIYTLV--------------LGENNAA-D----QT-----QTM-QD
---------Q-MS--GAAV------------A----------------------------
--------------------MP--------------------------------------
----QDP---------KAAFK---------------AEWEALEI-----TEYQNAL-AN-
--------------------IETDM-----------------------------------
-------------------------------------------------LMAASG--PSD
-----------------------AV----------------------------YHGREDS
ALKN--------------------------------------------------------
---
>OAG_XP_317608.3
------------------------------------------------------------
------------------------------------------------------------
------------MA----------------------------------------------
------------------------------------------------------------
------------------------------------------------------------
------------------------------------------------------------
------------------------------------------------------------
------------------------------------------------------------
------------------------------------------------------------
------------------------------------------------------------
------------------------------------------------------------
------------------------------------------------------------
-----------------------------------ELLIDPNIRGWVFLPIVVIT----F
LVGIIRHYFSI--------------------LISS----QK--KAE-----L-TQIQD--
--SQA-MIR-A--RLL-RE-NG-K-----------------Y---LSQQSFAMRRHYFNN
-E----D------TGYF----KTQKR----------------A-PP----S-PN------
----------------------------STAM---------LSDLVKGNF----INVLP-
----------------------------------------------------------MI
VIGG----------------WI----------------------NWMFS-----------
------GFVT--TKVP--------------------------------------------
---------FPLTLRFKPM---LQ-----RGIE-L-----ASLD------------AAWV
SSASWYFLNVFGLRSIYTLV--------------LGENNAA-D----QT-----QSM-QD
---------Q-MS--GAAV------------A----------------------------
--------------------MP--------------------------------------
----QDP---------KAAFK---------------AEWEALQI-----TEYQNVL-AN-
--------------------VESEL-----------------------------------
-------------------------------------------------LASSGL--AGD
-----------------------QTGAPS------L--------------LQSSRGEDSS
ALRN--------------------------------------------------------
---
>ODY_XP_002088269.1
------------------------------------------------------------
------------------------------------------------------------
------------MT----------------------------------------------
------------------------------------------------------------
------------------------------------------------------------
------------------------------------------------------------
------------------------------------------------------------
------------------------------------------------------------
------------------------------------------------------------
------------------------------------------------------------
------------------------------------------------------------
------------------------------------------------------------
-----------------------------------ELLIDPDIRVWVFLPIVLIT----F
LVGIVRHYVSI--------------------LIST----QK--KAE-----I-TQIQD--
--SQA-MIR-A--RLL-RE-NG-K-----------------Y---LSAQSFSMRKNYFNN
-E----E------TGYF----KTQKR----------------A-PV----A-QN------
----------------------------SSAM---------LTDMVKGNF----INVLP-
----------------------------------------------------------MV
VIGG----------------WI----------------------NWMFS-----------
------GFVT--TKVP--------------------------------------------
---------FPLTLRFKPM---LQ-----RGVE-L-----ASLD------------AAWV
SSASWYFLNVFGLRSIYTLV--------------LGENNHA-D----QT-----QAQ-AD
---------A-MT--GAAM------------T----------------------------
--------------------MP--------------------------------------
----QDP---------KAAFK---------------AEWEALEI-----TEYHNAL-KN-
--------------------IDADM-----------------------------------
-------------------------------------------------LAIASA--PAV
-----------------------SS-----------------------------------
------------------------------------------------------------
---
>ODS_XP_002079009.1
------------------------------------------------------------
------------------------------------------------------------
------------MT----------------------------------------------
------------------------------------------------------------
------------------------------------------------------------
------------------------------------------------------------
------------------------------------------------------------
------------------------------------------------------------
------------------------------------------------------------
------------------------------------------------------------
------------------------------------------------------------
------------------------------------------------------------
-----------------------------------ELLIDPDIRVWVFLPIVLIT----F
LVGIVRHYVSI--------------------LIST----QK--KAE-----I-TQIQD--
--SQA-MIR-A--RLL-RE-NG-K-----------------Y---LSAQSFSMRKNYFNN
-E----E------TGYF----KTQKR----------------A-PV----A-QN------
----------------------------SSAM---------LTDMVKGNF----INVLP-
----------------------------------------------------------MV
VIGG----------------WI----------------------NWMFS-----------
------GFVT--TKVP--------------------------------------------
---------FPLTLRFKPM---LQ-----RGVE-L-----ASLD------------AAWV
SSASWYFLNVFGLRSIYTLV--------------LGENNHA-D----QT-----QAQ-AD
---------A-MT--GAAM------------T----------------------------
--------------------MP--------------------------------------
----QDP---------KAAFK---------------AEWEALEI-----TEYHNAL-KN-
--------------------IDADM-----------------------------------
-------------------------------------------------LAIASA--PAA
-----------------------SS-----------------------------------
------------------------------------------------------------
---
>ODB_XP_017834979.1
------------------------------------------------------------
------------------------------------------------------------
------------MT----------------------------------------------
------------------------------------------------------------
------------------------------------------------------------
------------------------------------------------------------
------------------------------------------------------------
------------------------------------------------------------
------------------------------------------------------------
------------------------------------------------------------
------------------------------------------------------------
------------------------------------------------------------
-----------------------------------ELLIDPDIRVWVFLPIVLIT----F
LVGIVRHYVSI--------------------LIST----QK--KAE-----I-TQIMD--
--SQA-MIR-A--RLL-RE-NG-K-----------------Y---LSAQSFSMRKNFFNN
-E----E------TGYF----KTQKR----------------A-PV----A-QN------
----------------------------SSAM---------LTDMVKGNF----INVLP-
----------------------------------------------------------MV
VIGG----------------WI----------------------NWMFS-----------
------GFVT--TKVP--------------------------------------------
---------FPLTLRFKPM---LQ-----RGVE-L-----ASLD------------AAWV
SSASWYFLNVFGLRSIYTLV--------------LGENNHA-D----QT-----QAQ-AD
---------A-MT--GAAM------------T----------------------------
--------------------MP--------------------------------------
----QDP---------KAAFK---------------AEWEALEI-----TEYQNAL-KN-
--------------------IDGEM-----------------------------------
-------------------------------------------------LSLANG--SSS
------------------------------------------------------------
------------------------------------------------------------
---
>ODMI_XP_017153399.1
------------------------------------------------------------
------------------------------------------------------------
------------MT----------------------------------------------
------------------------------------------------------------
------------------------------------------------------------
------------------------------------------------------------
------------------------------------------------------------
------------------------------------------------------------
------------------------------------------------------------
------------------------------------------------------------
------------------------------------------------------------
------------------------------------------------------------
-----------------------------------ELLIDPDIRVWVFLPIVLIT----F
LVGIVRHYVSI--------------------LIST----QK--KAE-----I-TQIQD--
--SQA-MIR-A--RLL-RE-NG-K-----------------Y---LSAQSFSMRKNYFNS
-E----E------TGYF----KTQKR----------------A-PV----A-QN------
----------------------------SSAM---------LTDMVKGNF----INVLP-
----------------------------------------------------------MV
VIGG----------------WI----------------------NWMFS-----------
------GFVT--TKVP--------------------------------------------
---------FPLTLRFKPM---LQ-----RGVE-L-----ASLD------------AAWV
SSASWYFLNVFGLRSIYTLV--------------LGENNHA-D----QT-----QAQ-AD
---------A-MT--GAAM------------T----------------------------
--------------------MP--------------------------------------
----QDP---------KAAFK---------------AEWEALEI-----TEYHNAL-KN-
--------------------IDADM-----------------------------------
-------------------------------------------------MNIVAA--SDQ
-----------------------SE-----------------------------------
------------------------------------------------------------
---
>ODP_XP_001356059.2
------------------------------------------------------------
------------------------------------------------------------
------------MT----------------------------------------------
------------------------------------------------------------
------------------------------------------------------------
------------------------------------------------------------
------------------------------------------------------------
------------------------------------------------------------
------------------------------------------------------------
------------------------------------------------------------
------------------------------------------------------------
------------------------------------------------------------
-----------------------------------ELLIDPDIRVWVFLPIVLIT----F
LVGIVRHYVSI--------------------LIST----QK--KAE-----I-TQIQD--
--SQA-MIR-A--RLL-RE-NG-K-----------------Y---LSAQSFSMRKNYFNS
-E----E------TGYF----KTQKR----------------A-PV----A-QN------
----------------------------SSAM---------LTDMVKGNF----INVLP-
----------------------------------------------------------MV
VIGG----------------WI----------------------NWMFS-----------
------GFVT--TKVP--------------------------------------------
---------FPLTLRFKPM---LQ-----RGVE-L-----ASLD------------AAWV
SSASWYFLNVFGLRSIYTLV--------------LGENNHA-D----QT-----QAQ-AD
---------A-MT--GAAM------------T----------------------------
--------------------MP--------------------------------------
----QDP---------KAAFK---------------AEWEALEI-----TEYHNAL-KN-
--------------------IDADM-----------------------------------
-------------------------------------------------LNIVAA--SDQ
-----------------------SE-----------------------------------
------------------------------------------------------------
---
>OCB_XP_002634210.1
------------------------------------------------------------
------------------------------------------------------------
------------MT----------------------------------------------
------------------------------------------------------------
------------------------------------------------------------
------------------------------------------------------------
------------------------------------------------------------
------------------------------------------------------------
------------------------------------------------------------
------------------------------------------------------------
------------------------------------------------------------
------------------------------------------------------------
-----------------------------------DLLLDPAIRTWVFLPIVVIT----F
FIGILRHYVSL--------------------LLMN----KK--KVE-----L-ENIAD--
--GQY-LLR-A--RLL-RE-NG-R-----------------F---LPKTSFNARRQYLCA
-E----E------TGYLS---KAQQR----------------P-AK----G-PN------
----P---------M-------------DPSQ---------MTEMLKGNM----MNMIP-
----------------------------------------------------------MI
VVGG----------------WI----------------------NWTFS-----------
------GFVT--TRVP--------------------------------------------
---------FPLTLKFKAM---LQ-----RGVD-L-----VSLD------------SAWV
SSASWYFLCMFGLRSIYTLV--------------LGSENAA-D----QS-----KAM-ED
---------Q-MAMTGSAV------------N----------------------------
---------------------PQ-------------------------------------
----ADP---------RAAFK---------------GEWEALQM-----TQHQFAL----
------------------------------------------------------------
------------------------------------------------------------
------------------------------------------------------------
------------------------------------------------------------
---
>OCE_NP_502575.1
------------------------------------------------------------
------------------------------------------------------------
------------MT----------------------------------------------
------------------------------------------------------------
------------------------------------------------------------
------------------------------------------------------------
------------------------------------------------------------
------------------------------------------------------------
------------------------------------------------------------
------------------------------------------------------------
------------------------------------------------------------
------------------------------------------------------------
-----------------------------------DLLLDPAIRTWVFLPIVVIT----F
FIGILRHYVSL--------------------LLMN----KK--KVE-----L-ENIAD--
--GQY-LLR-A--RLL-RE-NG-R-----------------F---LPKTSFNARRQYLCA
-E----E------TGYLS---KAQQR----------------P-AK----G-PN------
----P---------M-------------DPSQ---------MTEMLKGNM----MNMIP-
----------------------------------------------------------MI
VVGG----------------WI----------------------NWTFS-----------
------GFVT--TRVP--------------------------------------------
---------FPLTLKFKAM---LQ-----RGVD-L-----VSLD------------SAWV
SSASWYFLCMFGLRSIYTLV--------------LGSENAA-D----QS-----KAM-ED
---------Q-MAMTGSAV------------N----------------------------
---------------------PQ-------------------------------------
----ADP---------RAAFK---------------GEWEALQM-----IQHQFAL----
------------------------------------------------------------
------------------------------------------------------------
------------------------------------------------------------
------------------------------------------------------------
---
>OAQ_XP_003385683.1
------------------------------------------------------------
------------------------------------------------------------
------------MA----------------------------------------------
------------------------------------------------------------
------------------------------------------------------------
------------------------------------------------------------
------------------------------------------------------------
------------------------------------------------------------
------------------------------------------------------------
------------------------------------------------------------
------------------------------------------------------------
------------------------------------------------------------
-----------------------------------EILLDPAIRLWVIIPIVLIS----L
MFGLVRHYVTI--------------------LLKS----EK--PVQ-----L-DNLKD--
--SQA-LIR-S--RLL-RE-NA-G-----------------Y---IPEQSFLMRRHYFNN
-S----E------TGYF----KQERPS---------------A-PN----A-LS------
----A---------M------------GDPSM---------ALDMMKSTF----TNVLP-
----------------------------------------------------------MI
AIGG----------------WI----------------------NWTFS-----------
------GFLA--TKVP--------------------------------------------
---------FPLTYRFKAM---LQ-----RGVE-L-----KSLS------------ASWV
SSMSWYFLNVFGLRSIYSLI--------------LGSDNSA-D----QG-----KQM-AM
---------Q-MN--MQQS------------A----------------------------
-----------------MGGGK--------------------------------------
----QQP---------SQMFK---------------PEWEALQV-----VTHTDHL-NR-
--------------------IEDEL-----------------------------------
-------------------------------------------------IRGARL--PLT
D---------------------------------------------------TKRKKAL-
------------------------------------------------------------
---
>OMB_XP_001750954.1
------------------------------------------------------------
------------------------------------------------------------
------------MA----------------------------------------------
------------------------------------------------------------
------------------------------------------------------------
------------------------------------------------------------
------------------------------------------------------------
------------------------------------------------------------
------------------------------------------------------------
------------------------------------------------------------
------------------------------------------------------------
------------------------------------------------------------
---------------------------------SEDLLLDPAIRLWVVFPIIIIA----Y
CIGLCRHYASV--------------------LVGS----QP--EAK-----P-EALKE--
--ANV-LER-S--ARL-RI-NG-Q-----------------Y---IPRHAFLARKQYFNG
-D----K------TGIL----SKAKS------------ENE-N-KQ----P-VN------
----P---------M------------QDPSM---------MTDMMKKQM----INMVP-
----------------------------------------------------------MV
VIGG----------------LI----------------------NWVFS-----------
------GFVI--IRVP--------------------------------------------
---------FPLTIAFKPM---LQ-----RGIE-L-----TTLS------------ASWV
SSMSFYFTCVFGLSAVYTLA--------------LGSNNEA-D----QS-----AMM-QQ
---------Q-M-----AM------------T----------------------------
-------------------KTP--------------------------------------
----QQP---------GQAYK---------------AEWEALQV-----MRHDWAL-HSQ
QHLGSDVVDVRHDLAG----VEQDL-----------------------------------
-------------------------------------------------IRAWA------
------------------------------------------------------------
------------------------------------------------------------
---
>OCO_XP_004364326.2
------------------------------------------------------------
------------------------------------------------------------
------------MA-P--------------------------------------------
------------------------------------------------------------
------------------------------------------------------------
------------------------------------------------------------
------------------------------------------------------------
------------------------------------------------------------
------------------------------------------------------------
------------------------------------------------------------
------------------------------------------------------------
------------------------------------------------------------
--------------------------------AAIPLLLDTSIRDWVLIPIVIVM----F
LLGIVRHHITE--------------------LLKS----DRIDDKA-----A-KAALD--
--GQG-LLR-A--RVL-RA-NG-R-----------------F---LSPLAFQMRKNFFTQ
-A----DGGDDSKKGWL----MQER-------------------PK----P-AN------
----P---------M------------GDPSQ---------MMGMLKNNM----SFVIP-
----------------------------------------------------------QM
LIMG----------------WI----------------------NYFFS-----------
------GFIA--TRVP--------------------------------------------
---------FPLTVRFKMM---LQ-----RGIE-L-----PTLD------------ASWV
SSLSWYFLAVFGVRGLHTLV--------------LGEGNAA-D----QS-----MNM-QQ
---------M-A-----GM------------G----------------------------
-------------------MTP--------------------NPT---------------
----VDM---------NQVFK---------------AERENLDL-----CVHEYAL-AN-
--------------------IERAL-----------------------------------
-------------------------------------------------LDTASV--SAT
S-----------------------------------------------------TTSKLK
QH----------------------------------------------------------
---
>OSM_XP_018650807.1
------------------------------------------------------------
------------------------------------------------------------
------------------------------------------------------------
------------------------------------------------------------
------------------------------------------------------------
------------------------------------------------------------
------------------------------------------------------------
------------------------------------------------------------
------------------------------------------------------------
------------------------------------------------------------
------------------------------------------------------------
------------------------------------------------------------
------------------------------------------------------------
------------------------------------------------------------
----------------------------------------------------MRKYFFND
-K----E------HGFF----KTQKR----------------E-SP----M-NN------
----P---------M------------ADPSM---------ATEMLRSNA----LNMVP-
----------------------------------------------------------MI
VIGS----------------WI----------------------NWAFS-----------
------GFLT--TKVP--------------------------------------------
---------FPLTYRFKPM---LQ-----RGCESL-----TSLD------------ASWV
SSASWYFLNIFGLRSMYGLV--------------LGSDNAA-D----NS-----MIL-TD
---------H-QV--PTPQ------------A----------------------------
---------------------P--------------------------------------
----QDM---------QKAFK---------------AEWEALEI-----VDHQWAL-AD-
--------------------CETRL-----------------------------------
-------------------------------------------------LNRLS------
------------------------------------------------------------
------------------------------------------------------------
---
>ASM_XP_002981854.1
------------------------------------------------------------
------------------------------------------------------------
------------MA----------------------------------------------
------------------------------------------------------------
------------------------------------------------------------
------------------------------------------------------------
------------------------------------------------------------
------------------------------------------------------------
------------------------------------------------------------
------------------------------------------------------------
------------------------------------------------------------
------------------------------------------------------------
----------------------------------EELVLDSAIRDWVLVPLSLVM----V
LIGVLRHFVSK--------------------CMSS----QP--EPD-----A-KALKE--
--SQI-VLR-A--RYL-RA-AA-N-----------------Y---IPAKSFRMRKSYFNN
-E----E------NGLL----HVPKG-------------QG-Q-NV----Q-AQ------
----M---------L------------SDPNM---------AMDMMKKNL----SMIIP-
----------------------------------------------------------QT
LTFA----------------WV----------------------NFFFS-----------
------GFVT--AKIP--------------------------------------------
---------FPLTQRFRGM---LQ-----NGID-L-----SSVD------------VSYV
SSRSWYFLNLFGLRGLFSLI--------------LGEDNAT-D----DT-----QKL-MQ
T--------Q-MAMQMGGF------------G----------------------------
------------------------------------------------------------
----ADP---------AKALG---------------AEKEGLDL-----VQHEWLL-PQ-
--------------------IEQRAAA---------------------------------
------------------------------------------------VLSQILA-----
------------------------------------------------------------
------------------------------------------------------------
---
>AMC_XP_002501427.1
------------------------------------------------------------
------------------------------------------------------------
------------MS----------------------------------------------
------------------------------------------------------------
------------------------------------------------------------
------------------------------------------------------------
------------------------------------------------------------
------------------------------------------------------------
------------------------------------------------------------
------------------------------------------------------------
------------------------------------------------------------
------------------------------------------------------------
-----------------------------------TLRLDSDIRNWVLIPITVAM----F
FVGIVRHNIGK--------------------LMHR----DR--KVD-----L-KALRE--
--AQA-VIR-A--ERL-RN-NS-G-----------------Y---LQSAGFRMRKHFFCA
-P----E------TGVF----NQAA--------------KK-A-NP----Q-AQ------
----M---------L------------SDPTM---------MTSMLTKNL----NFIVP-
----------------------------------------------------------NM
LTAG----------------WV----------------------NFFFT-----------
------GFVV--GKVP--------------------------------------------
---------FPLTQRFRGM---LQ-----RGIE-L-----QSLD------------VTYI
SSLSWYFLNFFGLRGVFNLC--------------LGENTL--D----DT-----QAM-QQ
---------Q-M-----AM------------G----------------------------
------------------------------------------------------------
----MNT---------EKAFA---------------SVKENLDM-----LDHEFVL-YV-
--------------------AERRAER---------------------------------
------------------------------------------------LLRRLVS--GAA
V--------------------------------------------------GEARAFANA
EF----------------------------------------------------------
---
>APP_XP_001771492.1
------------------------------------------------------------
------------------------------------------------------------
------------MA----------------------------------------------
------------------------------------------------------------
------------------------------------------------------------
[truncated: 425,494 more chars]
