# Supplementary material for: The ER membrane complex (EMC) can functionally replace the Oxa1 insertase in mitochondria
Source: PLoS Biol. 2022 Mar 1;20(3):e3001380. doi: 10.1371/journal.pbio.3001380 (PMC8887752; doi:10.1371/journal.pbio.3001380)
Supplement: S4 Data — The individual data from quantifications and measurements are shown. (XLSX) [file pbio.3001380.s007.xlsx]

## Sheet: Fig. 2D
Software Version	Microsoft Excel 02.07.2017
Date	2021-04-23
Time	18:32:41
Reader Type:	BioTek ELx808
Procedure Details
Plate Type	96 WELL PLATE
Set Temperature	Setpoint 30°C
	Preheat before moving to next step
Set Temperature	Setpoint 30°C
	Preheat before moving to next step
Start Kinetic	Runtime 72:00:00 (HH:MM:SS), Interval 0:10:00, 433 Reads
Shake	Fast, Continuous
Read	Absorbance Endpoint
	Full Plate
	Wavelengths: 600
	Read Speed: Normal
End Kinetic
600
			WT + mito-EMC				WT + mito-GET				WT + EV				Δoxa1 + EV				Δoxa1 + mito-EMC				Δoxa1 + mito-GET				Δoxa1 + Oxa1
	Time	T° 600	A1	A2	A3	MEAN	B1	B2	B3	MEAN	C1	C2	C3	MEAN	D1	D2	D3	MEAN	E1	E2	E3	MEAN	F1	F2	F3	MEAN	G1	G2	G3	MEAN
	00:00:00	29.9	0.106	0.107	0.104	0.105667	0.106	0.108	0.107	0.107	0.111	0.107	0.11	0.109333	0.107	0.106	0.109	0.107333	0.111	0.11	0.109	0.11	0.108	0.109	0.107	0.108	0.114	0.115	0.114	0.114333
	00:10:00	30	0.106	0.105	0.105	0.105333	0.107	0.108	0.108	0.107667	0.111	0.107	0.11	0.109333	0.107	0.106	0.108	0.107	0.113	0.11	0.11	0.111	0.109	0.11	0.108	0.109	0.115	0.114	0.112	0.113667
	00:20:00	30	0.106	0.105	0.105	0.105333	0.106	0.107	0.109	0.107333	0.111	0.107	0.11	0.109333	0.107	0.106	0.109	0.107333	0.114	0.111	0.11	0.111667	0.11	0.111	0.108	0.109667	0.114	0.115	0.113	0.114
	00:30:00	30	0.105	0.105	0.105	0.105	0.106	0.107	0.109	0.107333	0.11	0.107	0.109	0.108667	0.108	0.106	0.109	0.107667	0.114	0.112	0.11	0.112	0.111	0.111	0.109	0.110333	0.114	0.114	0.113	0.113667
	00:40:00	30	0.106	0.105	0.105	0.105333	0.106	0.107	0.109	0.107333	0.11	0.107	0.109	0.108667	0.108	0.106	0.109	0.107667	0.113	0.112	0.11	0.111667	0.111	0.112	0.109	0.110667	0.114	0.114	0.113	0.113667
	00:50:00	30.2	0.105	0.105	0.104	0.104667	0.106	0.108	0.109	0.107667	0.11	0.107	0.109	0.108667	0.108	0.106	0.109	0.107667	0.113	0.113	0.111	0.112333	0.112	0.112	0.11	0.111333	0.114	0.114	0.113	0.113667
	01:00:00	30.3	0.106	0.105	0.104	0.105	0.106	0.108	0.109	0.107667	0.11	0.107	0.109	0.108667	0.108	0.106	0.109	0.107667	0.114	0.113	0.111	0.112667	0.112	0.113	0.11	0.111667	0.114	0.114	0.113	0.113667
	01:10:00	30.5	0.106	0.106	0.104	0.105333	0.106	0.108	0.109	0.107667	0.11	0.107	0.109	0.108667	0.108	0.106	0.109	0.107667	0.114	0.113	0.111	0.112667	0.113	0.113	0.11	0.112	0.114	0.114	0.113	0.113667
	01:20:00	30.5	0.105	0.105	0.105	0.105	0.106	0.108	0.109	0.107667	0.11	0.107	0.109	0.108667	0.108	0.106	0.109	0.107667	0.114	0.113	0.111	0.112667	0.113	0.113	0.111	0.112333	0.115	0.114	0.113	0.114
	01:30:00	30.6	0.105	0.105	0.104	0.104667	0.106	0.108	0.109	0.107667	0.11	0.107	0.109	0.108667	0.108	0.106	0.109	0.107667	0.115	0.113	0.111	0.113	0.113	0.113	0.111	0.112333	0.115	0.114	0.113	0.114
	01:40:00	30.7	0.105	0.105	0.104	0.104667	0.107	0.108	0.109	0.108	0.11	0.107	0.109	0.108667	0.108	0.106	0.109	0.107667	0.116	0.114	0.111	0.113667	0.113	0.114	0.111	0.112667	0.115	0.114	0.113	0.114
	01:50:00	30.7	0.105	0.105	0.104	0.104667	0.107	0.108	0.109	0.108	0.11	0.107	0.109	0.108667	0.108	0.106	0.109	0.107667	0.116	0.114	0.111	0.113667	0.113	0.114	0.111	0.112667	0.115	0.114	0.113	0.114
	02:00:00	30.7	0.106	0.105	0.105	0.105333	0.107	0.108	0.109	0.108	0.111	0.107	0.109	0.109	0.108	0.106	0.109	0.107667	0.116	0.114	0.112	0.114	0.113	0.114	0.111	0.112667	0.115	0.114	0.114	0.114333
	02:10:00	30.7	0.105	0.105	0.105	0.105	0.107	0.108	0.109	0.108	0.111	0.107	0.109	0.109	0.108	0.106	0.109	0.107667	0.117	0.114	0.111	0.114	0.113	0.114	0.111	0.112667	0.115	0.114	0.114	0.114333
	02:20:00	30.7	0.106	0.105	0.105	0.105333	0.107	0.108	0.109	0.108	0.111	0.107	0.109	0.109	0.108	0.106	0.109	0.107667	0.117	0.115	0.111	0.114333	0.113	0.114	0.111	0.112667	0.115	0.114	0.114	0.114333
	02:30:00	30.7	0.106	0.105	0.104	0.105	0.107	0.108	0.109	0.108	0.111	0.107	0.109	0.109	0.108	0.106	0.109	0.107667	0.117	0.115	0.111	0.114333	0.113	0.114	0.111	0.112667	0.115	0.114	0.114	0.114333
	02:40:00	30.7	0.106	0.105	0.104	0.105	0.107	0.109	0.109	0.108333	0.111	0.107	0.11	0.109333	0.108	0.106	0.109	0.107667	0.117	0.115	0.111	0.114333	0.114	0.114	0.111	0.113	0.115	0.114	0.114	0.114333
	02:50:00	30.7	0.106	0.105	0.105	0.105333	0.107	0.108	0.109	0.108	0.111	0.107	0.11	0.109333	0.108	0.106	0.109	0.107667	0.117	0.115	0.111	0.114333	0.113	0.114	0.111	0.112667	0.115	0.114	0.114	0.114333
	03:00:00	30.8	0.106	0.105	0.104	0.105	0.107	0.109	0.11	0.108667	0.111	0.107	0.11	0.109333	0.108	0.106	0.109	0.107667	0.118	0.115	0.111	0.114667	0.113	0.114	0.111	0.112667	0.115	0.114	0.114	0.114333
	03:10:00	30.7	0.106	0.105	0.105	0.105333	0.108	0.109	0.11	0.109	0.111	0.107	0.11	0.109333	0.108	0.106	0.109	0.107667	0.118	0.115	0.111	0.114667	0.113	0.114	0.111	0.112667	0.115	0.114	0.114	0.114333
	03:20:00	30.7	0.106	0.105	0.105	0.105333	0.108	0.109	0.11	0.109	0.111	0.108	0.111	0.11	0.108	0.106	0.109	0.107667	0.118	0.116	0.111	0.115	0.113	0.114	0.111	0.112667	0.115	0.114	0.114	0.114333
	03:30:00	30.7	0.106	0.105	0.105	0.105333	0.108	0.109	0.11	0.109	0.111	0.108	0.11	0.109667	0.108	0.106	0.109	0.107667	0.117	0.116	0.111	0.114667	0.113	0.114	0.111	0.112667	0.115	0.114	0.114	0.114333
	03:40:00	30.7	0.106	0.105	0.105	0.105333	0.108	0.109	0.11	0.109	0.111	0.108	0.111	0.11	0.108	0.106	0.109	0.107667	0.117	0.116	0.112	0.115	0.113	0.114	0.111	0.112667	0.115	0.114	0.114	0.114333
	03:50:00	30.7	0.106	0.105	0.105	0.105333	0.108	0.109	0.11	0.109	0.112	0.108	0.111	0.110333	0.108	0.106	0.109	0.107667	0.117	0.116	0.112	0.115	0.114	0.114	0.111	0.113	0.115	0.114	0.114	0.114333
	04:00:00	30.7	0.106	0.106	0.105	0.105667	0.108	0.109	0.11	0.109	0.112	0.108	0.111	0.110333	0.108	0.106	0.109	0.107667	0.117	0.116	0.112	0.115	0.113	0.114	0.111	0.112667	0.116	0.115	0.114	0.115
	04:10:00	30.7	0.106	0.106	0.105	0.105667	0.108	0.109	0.111	0.109333	0.112	0.108	0.111	0.110333	0.108	0.106	0.109	0.107667	0.117	0.116	0.111	0.114667	0.113	0.114	0.111	0.112667	0.116	0.115	0.114	0.115
	04:20:00	30.7	0.106	0.106	0.105	0.105667	0.108	0.109	0.111	0.109333	0.112	0.108	0.111	0.110333	0.108	0.106	0.109	0.107667	0.117	0.116	0.112	0.115	0.113	0.114	0.111	0.112667	0.116	0.115	0.115	0.115333
	04:30:00	30.7	0.106	0.106	0.105	0.105667	0.108	0.109	0.111	0.109333	0.112	0.108	0.111	0.110333	0.108	0.106	0.109	0.107667	0.117	0.116	0.112	0.115	0.113	0.114	0.111	0.112667	0.116	0.115	0.114	0.115
	04:40:00	30.6	0.107	0.106	0.105	0.106	0.108	0.109	0.111	0.109333	0.112	0.108	0.111	0.110333	0.108	0.106	0.109	0.107667	0.117	0.116	0.112	0.115	0.115	0.114	0.111	0.113333	0.116	0.115	0.114	0.115
	04:50:00	30.6	0.107	0.106	0.105	0.106	0.108	0.109	0.111	0.109333	0.113	0.108	0.111	0.110667	0.108	0.106	0.109	0.107667	0.117	0.116	0.112	0.115	0.114	0.114	0.111	0.113	0.116	0.115	0.114	0.115
	05:00:00	30.6	0.107	0.106	0.105	0.106	0.108	0.109	0.111	0.109333	0.113	0.108	0.111	0.110667	0.108	0.106	0.109	0.107667	0.117	0.116	0.112	0.115	0.113	0.114	0.111	0.112667	0.116	0.115	0.114	0.115
	05:10:00	30.6	0.107	0.106	0.105	0.106	0.108	0.109	0.111	0.109333	0.113	0.109	0.111	0.111	0.108	0.106	0.109	0.107667	0.116	0.116	0.112	0.114667	0.113	0.114	0.111	0.112667	0.116	0.115	0.114	0.115
	05:20:00	30.6	0.107	0.106	0.105	0.106	0.108	0.109	0.111	0.109333	0.113	0.109	0.111	0.111	0.108	0.106	0.109	0.107667	0.116	0.116	0.112	0.114667	0.113	0.114	0.111	0.112667	0.116	0.115	0.114	0.115
	05:30:00	30.5	0.107	0.106	0.105	0.106	0.108	0.109	0.111	0.109333	0.113	0.109	0.111	0.111	0.108	0.106	0.109	0.107667	0.116	0.116	0.112	0.114667	0.113	0.115	0.111	0.113	0.116	0.115	0.114	0.115
	05:40:00	30.5	0.107	0.106	0.105	0.106	0.108	0.109	0.111	0.109333	0.113	0.109	0.111	0.111	0.108	0.106	0.109	0.107667	0.116	0.116	0.112	0.114667	0.114	0.114	0.111	0.113	0.116	0.115	0.114	0.115
	05:50:00	30.5	0.107	0.106	0.105	0.106	0.108	0.109	0.111	0.109333	0.113	0.109	0.111	0.111	0.108	0.106	0.109	0.107667	0.116	0.117	0.112	0.115	0.113	0.114	0.111	0.112667	0.116	0.115	0.115	0.115333
	06:00:00	30.5	0.107	0.107	0.105	0.106333	0.109	0.109	0.112	0.11	0.113	0.109	0.111	0.111	0.108	0.106	0.109	0.107667	0.116	0.117	0.112	0.115	0.113	0.114	0.111	0.112667	0.116	0.115	0.115	0.115333
	06:10:00	30.5	0.107	0.106	0.105	0.106	0.109	0.11	0.112	0.110333	0.113	0.109	0.111	0.111	0.108	0.106	0.109	0.107667	0.116	0.117	0.112	0.115	0.113	0.114	0.111	0.112667	0.116	0.115	0.115	0.115333
	06:20:00	30.5	0.107	0.106	0.105	0.106	0.109	0.11	0.112	0.110333	0.113	0.109	0.111	0.111	0.108	0.106	0.109	0.107667	0.116	0.117	0.112	0.115	0.113	0.114	0.112	0.113	0.116	0.115	0.115	0.115333
	06:30:00	30.5	0.107	0.107	0.106	0.106667	0.109	0.11	0.112	0.110333	0.113	0.109	0.112	0.111333	0.108	0.106	0.109	0.107667	0.116	0.116	0.112	0.114667	0.113	0.114	0.112	0.113	0.116	0.115	0.115	0.115333
	06:40:00	30.5	0.107	0.107	0.106	0.106667	0.109	0.11	0.112	0.110333	0.113	0.109	0.111	0.111	0.108	0.106	0.109	0.107667	0.116	0.117	0.112	0.115	0.114	0.114	0.111	0.113	0.116	0.115	0.115	0.115333
	06:50:00	30.4	0.107	0.107	0.106	0.106667	0.109	0.11	0.112	0.110333	0.113	0.109	0.112	0.111333	0.108	0.106	0.109	0.107667	0.116	0.117	0.112	0.115	0.114	0.115	0.111	0.113333	0.117	0.115	0.115	0.115667
	07:00:00	30.4	0.107	0.107	0.106	0.106667	0.109	0.11	0.112	0.110333	0.113	0.109	0.112	0.111333	0.108	0.106	0.109	0.107667	0.116	0.117	0.112	0.115	0.113	0.114	0.111	0.112667	0.116	0.115	0.115	0.115333
	07:10:00	30.4	0.107	0.107	0.106	0.106667	0.109	0.11	0.112	0.110333	0.114	0.109	0.112	0.111667	0.109	0.107	0.109	0.108333	0.116	0.117	0.112	0.115	0.113	0.115	0.111	0.113	0.116	0.116	0.115	0.115667
	07:20:00	30.4	0.107	0.107	0.106	0.106667	0.109	0.11	0.112	0.110333	0.113	0.11	0.112	0.111667	0.108	0.106	0.109	0.107667	0.116	0.117	0.112	0.115	0.113	0.114	0.111	0.112667	0.117	0.116	0.115	0.116
	07:30:00	30.4	0.107	0.107	0.106	0.106667	0.11	0.111	0.112	0.111	0.114	0.11	0.112	0.112	0.108	0.107	0.109	0.108	0.116	0.117	0.112	0.115	0.113	0.114	0.111	0.112667	0.117	0.116	0.115	0.116
	07:40:00	30.4	0.107	0.107	0.106	0.106667	0.11	0.111	0.112	0.111	0.114	0.11	0.112	0.112	0.108	0.107	0.109	0.108	0.116	0.117	0.113	0.115333	0.113	0.114	0.111	0.112667	0.117	0.116	0.115	0.116
	07:50:00	30.3	0.107	0.107	0.106	0.106667	0.11	0.111	0.113	0.111333	0.114	0.11	0.112	0.112	0.108	0.106	0.109	0.107667	0.116	0.118	0.112	0.115333	0.114	0.115	0.111	0.113333	0.117	0.116	0.116	0.116333
	08:00:00	30.3	0.107	0.107	0.106	0.106667	0.11	0.111	0.113	0.111333	0.115	0.11	0.112	0.112333	0.108	0.106	0.109	0.107667	0.116	0.117	0.112	0.115	0.114	0.114	0.111	0.113	0.117	0.116	0.116	0.116333
	08:10:00	30.3	0.107	0.107	0.107	0.107	0.11	0.111	0.113	0.111333	0.115	0.11	0.113	0.112667	0.108	0.107	0.109	0.108	0.116	0.117	0.112	0.115	0.114	0.114	0.111	0.113	0.117	0.116	0.116	0.116333
	08:20:00	30.3	0.107	0.107	0.107	0.107	0.111	0.112	0.113	0.112	0.115	0.11	0.113	0.112667	0.108	0.107	0.109	0.108	0.116	0.117	0.112	0.115	0.113	0.114	0.111	0.112667	0.117	0.116	0.116	0.116333
	08:30:00	30.3	0.108	0.108	0.107	0.107667	0.111	0.112	0.113	0.112	0.115	0.11	0.113	0.112667	0.108	0.106	0.109	0.107667	0.116	0.117	0.112	0.115	0.113	0.114	0.111	0.112667	0.117	0.116	0.116	0.116333
	08:40:00	30.3	0.108	0.108	0.107	0.107667	0.111	0.112	0.114	0.112333	0.114	0.11	0.113	0.112333	0.108	0.107	0.109	0.108	0.116	0.117	0.112	0.115	0.113	0.114	0.111	0.112667	0.117	0.116	0.116	0.116333
	08:50:00	30.3	0.108	0.108	0.107	0.107667	0.111	0.112	0.114	0.112333	0.114	0.111	0.113	0.112667	0.109	0.106	0.109	0.108	0.116	0.117	0.112	0.115	0.113	0.114	0.113	0.113333	0.117	0.116	0.116	0.116333
	09:00:00	30.3	0.108	0.108	0.107	0.107667	0.111	0.113	0.114	0.112667	0.115	0.111	0.114	0.113333	0.108	0.107	0.109	0.108	0.116	0.117	0.112	0.115	0.113	0.114	0.112	0.113	0.118	0.117	0.116	0.117
	09:10:00	30.2	0.108	0.108	0.107	0.107667	0.111	0.113	0.114	0.112667	0.116	0.111	0.114	0.113667	0.108	0.107	0.109	0.108	0.116	0.117	0.112	0.115	0.113	0.114	0.111	0.112667	0.118	0.117	0.116	0.117
	09:20:00	30.2	0.108	0.108	0.107	0.107667	0.112	0.113	0.114	0.113	0.115	0.111	0.114	0.113333	0.108	0.107	0.109	0.108	0.116	0.117	0.112	0.115	0.113	0.114	0.111	0.112667	0.118	0.117	0.116	0.117
	09:30:00	30.2	0.108	0.108	0.107	0.107667	0.112	0.113	0.115	0.113333	0.116	0.111	0.114	0.113667	0.108	0.106	0.109	0.107667	0.116	0.117	0.112	0.115	0.112	0.114	0.111	0.112333	0.118	0.117	0.116	0.117
	09:40:00	30.2	0.108	0.109	0.108	0.108333	0.112	0.113	0.115	0.113333	0.116	0.111	0.115	0.114	0.108	0.107	0.109	0.108	0.116	0.117	0.112	0.115	0.112	0.114	0.111	0.112333	0.118	0.117	0.117	0.117333
	09:50:00	30.2	0.108	0.109	0.108	0.108333	0.112	0.114	0.115	0.113667	0.117	0.112	0.115	0.114667	0.109	0.107	0.109	0.108333	0.116	0.117	0.112	0.115	0.112	0.114	0.111	0.112333	0.118	0.117	0.117	0.117333
	10:00:00	30.2	0.108	0.109	0.108	0.108333	0.113	0.114	0.115	0.114	0.117	0.112	0.115	0.114667	0.108	0.107	0.109	0.108	0.116	0.117	0.112	0.115	0.113	0.114	0.111	0.112667	0.118	0.117	0.117	0.117333
	10:10:00	30.2	0.109	0.109	0.108	0.108667	0.113	0.114	0.116	0.114333	0.116	0.112	0.115	0.114333	0.109	0.107	0.109	0.108333	0.116	0.117	0.112	0.115	0.113	0.114	0.111	0.112667	0.118	0.117	0.117	0.117333
	10:20:00	30.1	0.108	0.109	0.108	0.108333	0.113	0.114	0.116	0.114333	0.117	0.112	0.116	0.115	0.109	0.107	0.109	0.108333	0.116	0.117	0.112	0.115	0.113	0.114	0.111	0.112667	0.119	0.118	0.117	0.118
	10:30:00	30.1	0.109	0.109	0.108	0.108667	0.113	0.115	0.117	0.115	0.116	0.112	0.116	0.114667	0.108	0.107	0.109	0.108	0.116	0.117	0.112	0.115	0.112	0.114	0.111	0.112333	0.119	0.118	0.117	0.118
	10:40:00	30.1	0.109	0.11	0.109	0.109333	0.113	0.115	0.117	0.115	0.117	0.113	0.116	0.115333	0.109	0.107	0.109	0.108333	0.116	0.117	0.112	0.115	0.112	0.114	0.111	0.112333	0.119	0.118	0.118	0.118333
	10:50:00	30.1	0.109	0.11	0.109	0.109333	0.114	0.115	0.117	0.115333	0.118	0.113	0.116	0.115667	0.109	0.107	0.109	0.108333	0.116	0.117	0.112	0.115	0.112	0.114	0.111	0.112333	0.119	0.118	0.118	0.118333
	11:00:00	30.1	0.109	0.11	0.109	0.109333	0.114	0.116	0.117	0.115667	0.118	0.113	0.117	0.116	0.109	0.107	0.109	0.108333	0.116	0.117	0.113	0.115333	0.112	0.114	0.111	0.112333	0.119	0.118	0.118	0.118333
	11:10:00	30.1	0.109	0.11	0.109	0.109333	0.114	0.116	0.118	0.116	0.118	0.113	0.117	0.116	0.108	0.107	0.109	0.108	0.116	0.117	0.112	0.115	0.112	0.114	0.111	0.112333	0.119	0.118	0.118	0.118333
	11:20:00	30.1	0.109	0.111	0.109	0.109667	0.114	0.116	0.118	0.116	0.118	0.114	0.117	0.116333	0.109	0.107	0.109	0.108333	0.116	0.117	0.113	0.115333	0.112	0.114	0.111	0.112333	0.119	0.118	0.118	0.118333
	11:30:00	30.1	0.109	0.111	0.109	0.109667	0.115	0.117	0.118	0.116667	0.118	0.114	0.118	0.116667	0.108	0.107	0.109	0.108	0.116	0.117	0.112	0.115	0.112	0.114	0.111	0.112333	0.119	0.118	0.118	0.118333
	11:40:00	30	0.109	0.111	0.11	0.11	0.115	0.117	0.119	0.117	0.118	0.114	0.118	0.116667	0.109	0.107	0.109	0.108333	0.116	0.117	0.112	0.115	0.112	0.114	0.112	0.112667	0.12	0.119	0.118	0.119
	11:50:00	30	0.11	0.111	0.11	0.110333	0.115	0.117	0.119	0.117	0.119	0.114	0.118	0.117	0.109	0.107	0.109	0.108333	0.116	0.117	0.112	0.115	0.112	0.114	0.111	0.112333	0.12	0.119	0.118	0.119
	12:00:00	30	0.11	0.112	0.11	0.110667	0.115	0.118	0.119	0.117333	0.119	0.115	0.118	0.117333	0.109	0.107	0.109	0.108333	0.116	0.117	0.112	0.115	0.112	0.114	0.111	0.112333	0.12	0.119	0.119	0.119333
	12:10:00	30.1	0.11	0.112	0.11	0.110667	0.115	0.118	0.119	0.117333	0.119	0.115	0.119	0.117667	0.109	0.107	0.109	0.108333	0.116	0.117	0.112	0.115	0.112	0.114	0.111	0.112333	0.12	0.119	0.119	0.119333
	12:20:00	30	0.11	0.112	0.111	0.111	0.116	0.119	0.12	0.118333	0.12	0.115	0.119	0.118	0.109	0.107	0.109	0.108333	0.116	0.117	0.112	0.115	0.112	0.114	0.111	0.112333	0.12	0.119	0.119	0.119333
	12:30:00	30	0.11	0.112	0.111	0.111	0.116	0.119	0.12	0.118333	0.12	0.116	0.119	0.118333	0.109	0.107	0.109	0.108333	0.116	0.117	0.112	0.115	0.112	0.114	0.111	0.112333	0.121	0.12	0.12	0.120333
	12:40:00	30	0.11	0.113	0.111	0.111333	0.116	0.12	0.121	0.119	0.12	0.116	0.12	0.118667	0.109	0.107	0.109	0.108333	0.116	0.117	0.112	0.115	0.112	0.114	0.111	0.112333	0.121	0.119	0.12	0.12
	12:50:00	30	0.11	0.113	0.112	0.111667	0.116	0.12	0.121	0.119	0.121	0.116	0.12	0.119	0.109	0.107	0.109	0.108333	0.117	0.117	0.112	0.115333	0.112	0.114	0.111	0.112333	0.121	0.12	0.12	0.120333
	13:00:00	30	0.11	0.113	0.112	0.111667	0.117	0.121	0.121	0.119667	0.121	0.116	0.12	0.119	0.109	0.107	0.109	0.108333	0.116	0.117	0.112	0.115	0.112	0.114	0.111	0.112333	0.121	0.12	0.12	0.120333
	13:10:00	30	0.111	0.114	0.112	0.112333	0.117	0.121	0.122	0.12	0.121	0.117	0.121	0.119667	0.109	0.107	0.109	0.108333	0.116	0.117	0.112	0.115	0.112	0.113	0.111	0.112	0.121	0.12	0.12	0.120333
	13:20:00	30	0.111	0.114	0.112	0.112333	0.117	0.122	0.122	0.120333	0.122	0.117	0.121	0.12	0.109	0.107	0.109	0.108333	0.116	0.117	0.112	0.115	0.112	0.113	0.111	0.112	0.122	0.12	0.12	0.120667
	13:30:00	30	0.111	0.114	0.113	0.112667	0.118	0.122	0.123	0.121	0.122	0.118	0.121	0.120333	0.109	0.107	0.109	0.108333	0.116	0.117	0.112	0.115	0.112	0.113	0.111	0.112	0.122	0.12	0.12	0.120667
	13:40:00	30	0.111	0.114	0.113	0.112667	0.118	0.123	0.123	0.121333	0.123	0.118	0.122	0.121	0.109	0.107	0.11	0.108667	0.116	0.117	0.112	0.115	0.112	0.113	0.111	0.112	0.122	0.121	0.121	0.121333
	13:50:00	30	0.112	0.115	0.113	0.113333	0.119	0.123	0.123	0.121667	0.123	0.118	0.122	0.121	0.109	0.107	0.109	0.108333	0.117	0.117	0.112	0.115333	0.112	0.113	0.111	0.112	0.122	0.121	0.121	0.121333
	14:00:00	30	0.112	0.115	0.114	0.113667	0.119	0.124	0.124	0.122333	0.123	0.119	0.123	0.121667	0.109	0.107	0.109	0.108333	0.116	0.117	0.112	0.115	0.112	0.113	0.111	0.112	0.122	0.121	0.121	0.121333
	14:10:00	30	0.112	0.115	0.114	0.113667	0.119	0.124	0.124	0.122333	0.124	0.119	0.123	0.122	0.109	0.107	0.109	0.108333	0.116	0.117	0.113	0.115333	0.112	0.113	0.111	0.112	0.123	0.121	0.121	0.121667
	14:20:00	30	0.113	0.116	0.114	0.114333	0.12	0.124	0.125	0.123	0.124	0.119	0.124	0.122333	0.109	0.107	0.109	0.108333	0.116	0.117	0.113	0.115333	0.112	0.113	0.111	0.112	0.123	0.122	0.121	0.122
	14:30:00	30	0.113	0.116	0.115	0.114667	0.12	0.124	0.125	0.123	0.124	0.12	0.124	0.122667	0.109	0.107	0.109	0.108333	0.117	0.117	0.112	0.115333	0.112	0.113	0.112	0.112333	0.123	0.122	0.122	0.122333
	14:40:00	30	0.113	0.117	0.115	0.115	0.12	0.125	0.126	0.123667	0.125	0.12	0.125	0.123333	0.109	0.107	0.109	0.108333	0.117	0.117	0.113	0.115667	0.112	0.113	0.111	0.112	0.123	0.122	0.122	0.122333
	14:50:00	30.1	0.114	0.117	0.115	0.115333	0.121	0.125	0.126	0.124	0.125	0.121	0.125	0.123667	0.109	0.107	0.109	0.108333	0.117	0.117	0.113	0.115667	0.112	0.113	0.111	0.112	0.123	0.122	0.123	0.122667
	15:00:00	30	0.114	0.117	0.116	0.115667	0.122	0.125	0.126	0.124333	0.126	0.121	0.126	0.124333	0.109	0.107	0.109	0.108333	0.117	0.117	0.113	0.115667	0.112	0.113	0.111	0.112	0.124	0.123	0.123	0.123333
	15:10:00	30.1	0.115	0.118	0.116	0.116333	0.122	0.125	0.127	0.124667	0.126	0.122	0.126	0.124667	0.109	0.107	0.109	0.108333	0.116	0.117	0.113	0.115333	0.112	0.113	0.111	0.112	0.124	0.123	0.123	0.123333
	15:20:00	30.2	0.115	0.118	0.116	0.116333	0.123	0.126	0.127	0.125333	0.127	0.122	0.126	0.125	0.109	0.107	0.109	0.108333	0.116	0.117	0.113	0.115333	0.112	0.113	0.111	0.112	0.124	0.123	0.123	0.123333
	15:30:00	30.2	0.115	0.119	0.117	0.117	0.123	0.126	0.127	0.125333	0.127	0.123	0.126	0.125333	0.109	0.107	0.109	0.108333	0.117	0.117	0.113	0.115667	0.112	0.113	0.111	0.112	0.125	0.124	0.123	0.124
	15:40:00	30.2	0.116	0.119	0.117	0.117333	0.123	0.127	0.127	0.125667	0.128	0.123	0.127	0.126	0.109	0.107	0.109	0.108333	0.116	0.117	0.113	0.115333	0.112	0.113	0.111	0.112	0.125	0.124	0.124	0.124333
	15:50:00	30.3	0.116	0.119	0.118	0.117667	0.124	0.127	0.128	0.126333	0.128	0.123	0.127	0.126	0.109	0.107	0.109	0.108333	0.116	0.117	0.113	0.115333	0.112	0.113	0.111	0.112	0.126	0.124	0.124	0.124667
	16:00:00	30.4	0.116	0.12	0.118	0.118	0.124	0.127	0.128	0.126333	0.129	0.124	0.128	0.127	0.109	0.107	0.109	0.108333	0.116	0.117	0.113	0.115333	0.112	0.113	0.11	0.111667	0.126	0.124	0.124	0.124667
	16:10:00	30.4	0.117	0.12	0.119	0.118667	0.124	0.128	0.128	0.126667	0.129	0.124	0.128	0.127	0.109	0.107	0.109	0.108333	0.116	0.117	0.113	0.115333	0.112	0.113	0.111	0.112	0.126	0.124	0.124	0.124667
	16:20:00	30.5	0.117	0.12	0.119	0.118667	0.125	0.128	0.129	0.127333	0.13	0.124	0.129	0.127667	0.109	0.107	0.109	0.108333	0.116	0.117	0.113	0.115333	0.112	0.113	0.111	0.112	0.126	0.125	0.125	0.125333
	16:30:00	30.5	0.117	0.12	0.119	0.118667	0.125	0.129	0.129	0.127667	0.13	0.125	0.129	0.128	0.109	0.107	0.11	0.108667	0.116	0.117	0.113	0.115333	0.112	0.113	0.111	0.112	0.127	0.125	0.125	0.125667
	16:40:00	30.6	0.117	0.12	0.119	0.118667	0.126	0.129	0.129	0.128	0.13	0.125	0.129	0.128	0.109	0.107	0.109	0.108333	0.115	0.117	0.113	0.115	0.112	0.113	0.111	0.112	0.127	0.125	0.126	0.126
	16:50:00	30.6	0.118	0.121	0.12	0.119667	0.126	0.129	0.13	0.128333	0.131	0.126	0.129	0.128667	0.109	0.107	0.109	0.108333	0.115	0.117	0.113	0.115	0.113	0.113	0.111	0.112333	0.129	0.126	0.126	0.127
	17:00:00	30.7	0.118	0.121	0.12	0.119667	0.127	0.13	0.13	0.129	0.131	0.126	0.13	0.129	0.109	0.107	0.109	0.108333	0.115	0.117	0.113	0.115	0.112	0.113	0.11	0.111667	0.128	0.127	0.127	0.127333
	17:10:00	30.7	0.118	0.121	0.12	0.119667	0.127	0.13	0.13	0.129	0.131	0.126	0.13	0.129	0.109	0.107	0.109	0.108333	0.116	0.117	0.113	0.115333	0.111	0.113	0.11	0.111333	0.128	0.127	0.127	0.127333
	17:20:00	30.7	0.119	0.121	0.12	0.12	0.127	0.13	0.13	0.129	0.132	0.127	0.13	0.129667	0.109	0.107	0.11	0.108667	0.116	0.117	0.113	0.115333	0.112	0.113	0.11	0.111667	0.128	0.127	0.127	0.127333
	17:30:00	30.8	0.119	0.122	0.12	0.120333	0.127	0.13	0.131	0.129333	0.132	0.127	0.13	0.129667	0.109	0.107	0.11	0.108667	0.116	0.117	0.113	0.115333	0.112	0.113	0.11	0.111667	0.129	0.128	0.128	0.128333
	17:40:00	30.9	0.119	0.122	0.12	0.120333	0.128	0.131	0.131	0.13	0.133	0.128	0.131	0.130667	0.109	0.107	0.109	0.108333	0.116	0.117	0.113	0.115333	0.112	0.113	0.11	0.111667	0.129	0.128	0.129	0.128667
	17:50:00	30.9	0.119	0.122	0.121	0.120667	0.128	0.131	0.132	0.130333	0.133	0.128	0.131	0.130667	0.109	0.107	0.109	0.108333	0.115	0.117	0.113	0.115	0.112	0.113	0.11	0.111667	0.13	0.129	0.129	0.129333
	18:00:00	30.9	0.119	0.122	0.121	0.120667	0.129	0.131	0.132	0.130667	0.133	0.128	0.132	0.131	0.109	0.107	0.11	0.108667	0.115	0.118	0.113	0.115333	0.112	0.113	0.11	0.111667	0.13	0.129	0.129	0.129333
	18:10:00	31	0.12	0.123	0.121	0.121333	0.129	0.132	0.132	0.131	0.134	0.129	0.132	0.131667	0.109	0.107	0.109	0.108333	0.116	0.117	0.113	0.115333	0.111	0.113	0.11	0.111333	0.131	0.13	0.13	0.130333
	18:20:00	31	0.12	0.123	0.122	0.121667	0.13	0.133	0.132	0.131667	0.134	0.129	0.132	0.131667	0.109	0.107	0.109	0.108333	0.115	0.118	0.114	0.115667	0.112	0.113	0.11	0.111667	0.131	0.13	0.13	0.130333
	18:30:00	31	0.12	0.123	0.122	0.121667	0.13	0.133	0.133	0.132	0.135	0.13	0.133	0.132667	0.109	0.107	0.109	0.108333	0.115	0.117	0.113	0.115	0.111	0.113	0.11	0.111333	0.132	0.13	0.13	0.130667
	18:40:00	31.1	0.121	0.123	0.122	0.122	0.131	0.133	0.133	0.132333	0.135	0.13	0.133	0.132667	0.109	0.107	0.109	0.108333	0.115	0.118	0.114	0.115667	0.112	0.113	0.11	0.111667	0.132	0.13	0.133	0.131667
	18:50:00	31.1	0.121	0.124	0.122	0.122333	0.131	0.134	0.134	0.133	0.135	0.13	0.134	0.133	0.109	0.107	0.109	0.108333	0.115	0.118	0.114	0.115667	0.112	0.113	0.11	0.111667	0.133	0.131	0.132	0.132
	19:00:00	31.1	0.121	0.124	0.123	0.122667	0.132	0.134	0.134	0.133333	0.136	0.131	0.134	0.133667	0.109	0.107	0.109	0.108333	0.116	0.118	0.113	0.115667	0.111	0.113	0.111	0.111667	0.132	0.131	0.133	0.132
	19:10:00	31.1	0.121	0.124	0.123	0.122667	0.132	0.134	0.134	0.133333	0.136	0.131	0.135	0.134	0.109	0.107	0.109	0.108333	0.116	0.118	0.114	0.116	0.111	0.113	0.11	0.111333	0.133	0.132	0.133	0.132667
	19:20:00	31.2	0.122	0.124	0.123	0.123	0.132	0.135	0.135	0.134	0.137	0.132	0.135	0.134667	0.109	0.107	0.109	0.108333	0.115	0.118	0.114	0.115667	0.111	0.113	0.11	0.111333	0.133	0.132	0.133	0.132667
	19:30:00	31.1	0.122	0.125	0.124	0.123667	0.132	0.135	0.135	0.134	0.137	0.132	0.136	0.135	0.109	0.107	0.109	0.108333	0.115	0.118	0.114	0.115667	0.111	0.114	0.111	0.112	0.133	0.133	0.134	0.133333
	19:40:00	31.1	0.122	0.125	0.124	0.123667	0.133	0.136	0.136	0.135	0.138	0.133	0.136	0.135667	0.109	0.107	0.109	0.108333	0.115	0.118	0.114	0.115667	0.111	0.114	0.111	0.112	0.134	0.133	0.134	0.133667
	19:50:00	31.1	0.123	0.125	0.124	0.124	0.134	0.136	0.136	0.135333	0.138	0.133	0.137	0.136	0.109	0.107	0.109	0.108333	0.115	0.118	0.114	0.115667	0.111	0.113	0.11	0.111333	0.134	0.133	0.134	0.133667
	20:00:00	31.1	0.123	0.126	0.125	0.124667	0.135	0.137	0.136	0.136	0.138	0.134	0.137	0.136333	0.109	0.107	0.109	0.108333	0.115	0.118	0.114	0.115667	0.111	0.113	0.111	0.111667	0.135	0.134	0.133	0.134
	20:10:00	31.1	0.123	0.126	0.125	0.124667	0.135	0.137	0.136	0.136	0.139	0.134	0.137	0.136667	0.109	0.107	0.109	0.108333	0.115	0.118	0.114	0.115667	0.111	0.113	0.111	0.111667	0.135	0.134	0.135	0.134667
	20:20:00	31.1	0.123	0.126	0.126	0.125	0.135	0.138	0.137	0.136667	0.139	0.135	0.138	0.137333	0.109	0.107	0.109	0.108333	0.115	0.118	0.114	0.115667	0.111	0.113	0.111	0.111667	0.135	0.134	0.134	0.134333
	20:30:00	31.1	0.123	0.127	0.126	0.125333	0.135	0.138	0.137	0.136667	0.14	0.135	0.138	0.137667	0.109	0.107	0.109	0.108333	0.115	0.118	0.114	0.115667	0.111	0.113	0.111	0.111667	0.136	0.135	0.135	0.135333
	20:40:00	31.1	0.124	0.127	0.126	0.125667	0.136	0.138	0.138	0.137333	0.141	0.136	0.138	0.138333	0.109	0.107	0.109	0.108333	0.115	0.118	0.114	0.115667	0.111	0.113	0.111	0.111667	0.136	0.135	0.136	0.135667
	20:50:00	31.1	0.124	0.128	0.127	0.126333	0.136	0.139	0.138	0.137667	0.141	0.136	0.139	0.138667	0.109	0.107	0.109	0.108333	0.116	0.119	0.114	0.116333	0.111	0.113	0.111	0.111667	0.136	0.135	0.136	0.135667
	21:00:00	31.1	0.124	0.127	0.127	0.126	0.137	0.139	0.138	0.138	0.141	0.136	0.139	0.138667	0.109	0.107	0.109	0.108333	0.116	0.119	0.114	0.116333	0.111	0.113	0.111	0.111667	0.136	0.136	0.136	0.136
	21:10:00	31.1	0.125	0.128	0.127	0.126667	0.137	0.139	0.139	0.138333	0.142	0.137	0.14	0.139667	0.109	0.107	0.11	0.108667	0.117	0.119	0.115	0.117	0.111	0.113	0.111	0.111667	0.137	0.136	0.136	0.136333
	21:20:00	31.1	0.125	0.128	0.128	0.127	0.138	0.14	0.139	0.139	0.142	0.138	0.14	0.14	0.109	0.107	0.109	0.108333	0.116	0.119	0.115	0.116667	0.111	0.113	0.112	0.112	0.137	0.137	0.137	0.137
	21:30:00	31.1	0.125	0.129	0.128	0.127333	0.139	0.14	0.141	0.14	0.143	0.138	0.141	0.140667	0.109	0.107	0.11	0.108667	0.116	0.119	0.115	0.116667	0.111	0.113	0.111	0.111667	0.137	0.136	0.136	0.136333
	21:40:00	31.2	0.125	0.129	0.128	0.127333	0.139	0.141	0.14	0.14	0.144	0.138	0.141	0.141	0.109	0.107	0.109	0.108333	0.116	0.119	0.115	0.116667	0.111	0.113	0.111	0.111667	0.138	0.137	0.136	0.137
	21:50:00	31.1	0.126	0.13	0.129	0.128333	0.139	0.141	0.141	0.140333	0.144	0.138	0.142	0.141333	0.109	0.107	0.11	0.108667	0.116	0.119	0.115	0.116667	0.111	0.113	0.111	0.111667	0.138	0.137	0.137	0.137333
	22:00:00	31.1	0.126	0.13	0.129	0.128333	0.14	0.142	0.141	0.141	0.144	0.139	0.142	0.141667	0.109	0.107	0.109	0.108333	0.116	0.119	0.115	0.116667	0.111	0.113	0.112	0.112	0.139	0.138	0.137	0.138
	22:10:00	31.2	0.126	0.13	0.129	0.128333	0.14	0.142	0.142	0.141333	0.145	0.14	0.143	0.142667	0.109	0.107	0.11	0.108667	0.116	0.119	0.115	0.116667	0.111	0.113	0.111	0.111667	0.139	0.14	0.138	0.139
	22:20:00	31.2	0.127	0.131	0.129	0.129	0.141	0.143	0.142	0.142	0.146	0.14	0.143	0.143	0.109	0.107	0.11	0.108667	0.117	0.119	0.115	0.117	0.111	0.113	0.11	0.111333	0.14	0.138	0.137	0.138333
	22:30:00	31.1	0.127	0.131	0.13	0.129333	0.142	0.143	0.142	0.142333	0.146	0.141	0.144	0.143667	0.109	0.107	0.11	0.108667	0.116	0.119	0.115	0.116667	0.111	0.115	0.11	0.112	0.14	0.14	0.138	0.139333
	22:40:00	31.2	0.128	0.131	0.13	0.129667	0.142	0.144	0.142	0.142667	0.147	0.142	0.145	0.144667	0.109	0.107	0.11	0.108667	0.116	0.119	0.116	0.117	0.111	0.113	0.111	0.111667	0.141	0.14	0.139	0.14
	22:50:00	31.2	0.128	0.132	0.131	0.130333	0.143	0.145	0.143	0.143667	0.147	0.142	0.145	0.144667	0.109	0.107	0.11	0.108667	0.115	0.119	0.115	0.116333	0.111	0.113	0.11	0.111333	0.142	0.141	0.138	0.140333
	23:00:00	31.2	0.129	0.133	0.131	0.131	0.143	0.145	0.142	0.143333	0.147	0.143	0.145	0.145	0.109	0.107	0.11	0.108667	0.115	0.119	0.116	0.116667	0.111	0.113	0.111	0.111667	0.143	0.141	0.138	0.140667
	23:10:00	31.2	0.129	0.133	0.132	0.131333	0.144	0.147	0.143	0.144667	0.148	0.143	0.146	0.145667	0.109	0.107	0.11	0.108667	0.115	0.119	0.116	0.116667	0.111	0.112	0.111	0.111333	0.143	0.141	0.139	0.141
	23:20:00	31.2	0.13	0.134	0.132	0.132	0.144	0.148	0.144	0.145333	0.148	0.145	0.146	0.146333	0.109	0.107	0.109	0.108333	0.115	0.119	0.116	0.116667	0.111	0.113	0.111	0.111667	0.143	0.142	0.139	0.141333
	23:30:00	31.2	0.129	0.134	0.133	0.132	0.145	0.146	0.144	0.145	0.149	0.145	0.147	0.147	0.109	0.107	0.11	0.108667	0.115	0.12	0.116	0.117	0.111	0.113	0.11	0.111333	0.143	0.142	0.14	0.141667
	23:40:00	31.2	0.13	0.135	0.133	0.132667	0.146	0.149	0.144	0.146333	0.15	0.145	0.148	0.147667	0.109	0.107	0.11	0.108667	0.116	0.12	0.116	0.117333	0.111	0.112	0.11	0.111	0.144	0.144	0.14	0.142667
	23:50:00	31.2	0.131	0.135	0.134	0.133333	0.147	0.149	0.145	0.147	0.15	0.145	0.148	0.147667	0.109	0.107	0.11	0.108667	0.115	0.12	0.116	0.117	0.111	0.112	0.11	0.111	0.145	0.143	0.141	0.143
	1 day, 0:00:00	31.2	0.131	0.136	0.134	0.133667	0.149	0.15	0.146	0.148333	0.152	0.146	0.148	0.148667	0.109	0.107	0.109	0.108333	0.115	0.12	0.116	0.117	0.111	0.113	0.11	0.111333	0.145	0.143	0.141	0.143
	1 day, 0:10:00	31.2	0.132	0.137	0.134	0.134333	0.151	0.15	0.146	0.149	0.152	0.147	0.149	0.149333	0.109	0.107	0.11	0.108667	0.115	0.12	0.117	0.117333	0.111	0.112	0.11	0.111	0.144	0.144	0.141	0.143
	1 day, 0:20:00	31.2	0.132	0.137	0.135	0.134667	0.152	0.15	0.147	0.149667	0.153	0.147	0.149	0.149667	0.109	0.107	0.11	0.108667	0.115	0.12	0.117	0.117333	0.111	0.112	0.11	0.111	0.146	0.144	0.141	0.143667
	1 day, 0:30:00	31.2	0.133	0.138	0.136	0.135667	0.151	0.152	0.147	0.15	0.156	0.148	0.15	0.151333	0.109	0.107	0.109	0.108333	0.115	0.12	0.117	0.117333	0.111	0.112	0.11	0.111	0.147	0.144	0.142	0.144333
	1 day, 0:40:00	31.2	0.133	0.138	0.136	0.135667	0.153	0.152	0.148	0.151	0.157	0.149	0.151	0.152333	0.109	0.107	0.11	0.108667	0.116	0.121	0.116	0.117667	0.111	0.112	0.11	0.111	0.147	0.145	0.143	0.145
	1 day, 0:50:00	31.2	0.133	0.139	0.136	0.136	0.152	0.152	0.148	0.150667	0.159	0.15	0.152	0.153667	0.109	0.107	0.109	0.108333	0.116	0.12	0.118	0.118	0.111	0.112	0.11	0.111	0.146	0.145	0.143	0.144667
	1 day, 1:00:00	31.2	0.134	0.139	0.137	0.136667	0.154	0.153	0.149	0.152	0.158	0.152	0.152	0.154	0.109	0.107	0.11	0.108667	0.116	0.12	0.117	0.117667	0.111	0.113	0.111	0.111667	0.147	0.145	0.143	0.145
	1 day, 1:10:00	31.2	0.134	0.14	0.137	0.137	0.154	0.153	0.149	0.152	0.16	0.153	0.153	0.155333	0.109	0.107	0.109	0.108333	0.116	0.121	0.117	0.118	0.111	0.112	0.11	0.111	0.147	0.145	0.144	0.145333
	1 day, 1:20:00	31.2	0.134	0.14	0.138	0.137333	0.156	0.154	0.15	0.153333	0.16	0.153	0.153	0.155333	0.109	0.107	0.109	0.108333	0.116	0.121	0.118	0.118333	0.111	0.112	0.11	0.111	0.148	0.146	0.144	0.146
	1 day, 1:30:00	31.2	0.135	0.14	0.139	0.138	0.155	0.154	0.15	0.153	0.159	0.154	0.154	0.155667	0.109	0.107	0.11	0.108667	0.116	0.121	0.117	0.118	0.111	0.112	0.11	0.111	0.149	0.148	0.145	0.147333
	1 day, 1:40:00	31.2	0.136	0.141	0.139	0.138667	0.156	0.155	0.151	0.154	0.161	0.154	0.155	0.156667	0.109	0.107	0.109	0.108333	0.116	0.121	0.117	0.118	0.11	0.112	0.11	0.110667	0.149	0.147	0.145	0.147
	1 day, 1:50:00	31.2	0.136	0.141	0.14	0.139	0.157	0.155	0.151	0.154333	0.162	0.155	0.155	0.157333	0.109	0.107	0.109	0.108333	0.116	0.12	0.117	0.117667	0.11	0.112	0.111	0.111	0.15	0.147	0.146	0.147667
	1 day, 2:00:00	31.2	0.137	0.142	0.14	0.139667	0.157	0.157	0.152	0.155333	0.162	0.156	0.156	0.158	0.109	0.107	0.109	0.108333	0.115	0.121	0.118	0.118	0.11	0.112	0.11	0.110667	0.149	0.148	0.146	0.147667
	1 day, 2:10:00	31.1	0.137	0.143	0.14	0.14	0.157	0.157	0.152	0.155333	0.163	0.156	0.157	0.158667	0.109	0.107	0.109	0.108333	0.116	0.121	0.118	0.118333	0.111	0.112	0.11	0.111	0.151	0.149	0.147	0.149
	1 day, 2:20:00	31.2	0.138	0.144	0.141	0.141	0.157	0.157	0.153	0.155667	0.165	0.158	0.158	0.160333	0.109	0.107	0.109	0.108333	0.117	0.122	0.118	0.119	0.11	0.112	0.11	0.110667	0.152	0.149	0.147	0.149333
	1 day, 2:30:00	31.1	0.139	0.144	0.141	0.141333	0.159	0.158	0.153	0.156667	0.164	0.158	0.158	0.16	0.109	0.107	0.109	0.108333	0.116	0.121	0.118	0.118333	0.11	0.112	0.11	0.110667	0.153	0.15	0.148	0.150333
	1 day, 2:40:00	31.1	0.139	0.145	0.141	0.141667	0.159	0.159	0.154	0.157333	0.165	0.158	0.159	0.160667	0.109	0.107	0.109	0.108333	0.117	0.122	0.118	0.119	0.111	0.112	0.11	0.111	0.152	0.15	0.148	0.15
	1 day, 2:50:00	31.1	0.139	0.145	0.142	0.142	0.159	0.16	0.154	0.157667	0.166	0.16	0.16	0.162	0.109	0.107	0.11	0.108667	0.117	0.122	0.118	0.119	0.111	0.112	0.11	0.111	0.152	0.151	0.149	0.150667
	1 day, 3:00:00	31.1	0.139	0.145	0.143	0.142333	0.161	0.16	0.155	0.158667	0.166	0.16	0.16	0.162	0.109	0.107	0.11	0.108667	0.116	0.122	0.119	0.119	0.111	0.112	0.11	0.111	0.153	0.151	0.149	0.151
	1 day, 3:10:00	31.1	0.14	0.147	0.143	0.143333	0.161	0.161	0.156	0.159333	0.168	0.16	0.161	0.163	0.109	0.107	0.11	0.108667	0.117	0.123	0.119	0.119667	0.111	0.113	0.111	0.111667	0.154	0.152	0.15	0.152
	1 day, 3:20:00	31	0.141	0.147	0.144	0.144	0.16	0.162	0.157	0.159667	0.168	0.161	0.162	0.163667	0.109	0.107	0.11	0.108667	0.117	0.122	0.119	0.119333	0.11	0.112	0.11	0.110667	0.154	0.152	0.149	0.151667
	1 day, 3:30:00	31	0.142	0.148	0.145	0.145	0.161	0.163	0.158	0.160667	0.169	0.163	0.163	0.165	0.108	0.107	0.109	0.108	0.117	0.123	0.119	0.119667	0.11	0.112	0.11	0.110667	0.155	0.153	0.151	0.153
	1 day, 3:40:00	31	0.142	0.149	0.145	0.145333	0.163	0.163	0.158	0.161333	0.169	0.165	0.163	0.165667	0.109	0.107	0.109	0.108333	0.117	0.123	0.119	0.119667	0.11	0.112	0.11	0.110667	0.156	0.154	0.151	0.153667
	1 day, 3:50:00	31	0.143	0.149	0.146	0.146	0.163	0.164	0.158	0.161667	0.171	0.164	0.165	0.166667	0.109	0.107	0.11	0.108667	0.118	0.123	0.119	0.12	0.11	0.112	0.11	0.110667	0.157	0.154	0.152	0.154333
	1 day, 4:00:00	31	0.144	0.15	0.147	0.147	0.164	0.164	0.16	0.162667	0.171	0.165	0.165	0.167	0.108	0.107	0.109	0.108	0.118	0.123	0.119	0.12	0.11	0.112	0.11	0.110667	0.157	0.155	0.153	0.155
	1 day, 4:10:00	30.9	0.144	0.151	0.148	0.147667	0.165	0.166	0.16	0.163667	0.172	0.167	0.167	0.168667	0.109	0.107	0.109	0.108333	0.118	0.123	0.119	0.12	0.111	0.112	0.11	0.111	0.158	0.155	0.153	0.155333
	1 day, 4:20:00	30.9	0.145	0.151	0.149	0.148333	0.166	0.166	0.161	0.164333	0.172	0.167	0.167	0.168667	0.109	0.107	0.109	0.108333	0.118	0.123	0.119	0.12	0.11	0.112	0.11	0.110667	0.158	0.156	0.153	0.155667
	1 day, 4:30:00	30.9	0.146	0.152	0.149	0.149	0.167	0.167	0.161	0.165	0.174	0.169	0.168	0.170333	0.109	0.107	0.109	0.108333	0.118	0.124	0.12	0.120667	0.11	0.112	0.11	0.110667	0.159	0.157	0.154	0.156667
	1 day, 4:40:00	30.9	0.148	0.152	0.149	0.149667	0.167	0.168	0.162	0.165667	0.174	0.17	0.169	0.171	0.109	0.107	0.109	0.108333	0.118	0.124	0.12	0.120667	0.11	0.112	0.111	0.111	0.16	0.158	0.154	0.157333
	1 day, 4:50:00	30.8	0.15	0.154	0.151	0.151667	0.168	0.169	0.163	0.166667	0.176	0.169	0.17	0.171667	0.109	0.107	0.109	0.108333	0.118	0.124	0.12	0.120667	0.11	0.112	0.11	0.110667	0.161	0.159	0.156	0.158667
	1 day, 5:00:00	30.8	0.15	0.154	0.152	0.152	0.169	0.169	0.164	0.167333	0.178	0.172	0.171	0.173667	0.109	0.107	0.109	0.108333	0.119	0.124	0.12	0.121	0.11	0.112	0.11	0.110667	0.161	0.159	0.157	0.159
	1 day, 5:10:00	30.8	0.151	0.155	0.152	0.152667	0.171	0.17	0.164	0.168333	0.178	0.172	0.172	0.174	0.108	0.107	0.109	0.108	0.119	0.124	0.12	0.121	0.111	0.112	0.11	0.111	0.162	0.16	0.157	0.159667
	1 day, 5:20:00	30.8	0.15	0.156	0.153	0.153	0.17	0.171	0.165	0.168667	0.18	0.173	0.173	0.175333	0.109	0.107	0.109	0.108333	0.119	0.125	0.121	0.121667	0.111	0.112	0.11	0.111	0.163	0.16	0.158	0.160333
	1 day, 5:30:00	30.7	0.153	0.157	0.154	0.154667	0.172	0.171	0.166	0.169667	0.18	0.174	0.174	0.176	0.109	0.107	0.109	0.108333	0.119	0.124	0.121	0.121333	0.111	0.112	0.11	0.111	0.164	0.161	0.158	0.161
	1 day, 5:40:00	30.7	0.153	0.159	0.154	0.155333	0.172	0.174	0.166	0.170667	0.182	0.175	0.175	0.177333	0.109	0.107	0.109	0.108333	0.12	0.125	0.12	0.121667	0.111	0.113	0.11	0.111333	0.165	0.162	0.159	0.162
	1 day, 5:50:00	30.7	0.154	0.16	0.155	0.156333	0.174	0.174	0.167	0.171667	0.183	0.176	0.177	0.178667	0.109	0.107	0.109	0.108333	0.12	0.125	0.121	0.122	0.11	0.112	0.11	0.110667	0.165	0.163	0.159	0.162333
	1 day, 6:00:00	30.7	0.156	0.16	0.156	0.157333	0.174	0.175	0.168	0.172333	0.184	0.177	0.177	0.179333	0.108	0.107	0.109	0.108	0.12	0.125	0.121	0.122	0.11	0.112	0.11	0.110667	0.167	0.164	0.16	0.163667
	1 day, 6:10:00	30.7	0.156	0.162	0.156	0.158	0.175	0.175	0.169	0.173	0.184	0.179	0.178	0.180333	0.108	0.107	0.109	0.108	0.12	0.125	0.121	0.122	0.11	0.112	0.11	0.110667	0.167	0.164	0.161	0.164
	1 day, 6:20:00	30.7	0.157	0.162	0.157	0.158667	0.176	0.176	0.169	0.173667	0.186	0.18	0.178	0.181333	0.108	0.107	0.109	0.108	0.12	0.125	0.121	0.122	0.111	0.112	0.11	0.111	0.168	0.164	0.161	0.164333
	1 day, 6:30:00	30.6	0.156	0.163	0.158	0.159	0.177	0.177	0.17	0.174667	0.186	0.181	0.179	0.182	0.108	0.107	0.109	0.108	0.12	0.125	0.122	0.122333	0.11	0.112	0.11	0.110667	0.169	0.165	0.163	0.165667
	1 day, 6:40:00	30.6	0.158	0.164	0.16	0.160667	0.177	0.178	0.171	0.175333	0.189	0.183	0.181	0.184333	0.109	0.107	0.109	0.108333	0.121	0.126	0.122	0.123	0.11	0.112	0.11	0.110667	0.17	0.167	0.164	0.167
	1 day, 6:50:00	30.6	0.16	0.164	0.16	0.161333	0.179	0.18	0.172	0.177	0.19	0.184	0.182	0.185333	0.108	0.107	0.109	0.108	0.121	0.126	0.122	0.123	0.111	0.112	0.11	0.111	0.171	0.167	0.164	0.167333
	1 day, 7:00:00	30.6	0.16	0.166	0.16	0.162	0.18	0.18	0.173	0.177667	0.192	0.184	0.183	0.186333	0.108	0.107	0.109	0.108	0.121	0.126	0.123	0.123333	0.11	0.112	0.11	0.110667	0.172	0.168	0.165	0.168333
	1 day, 7:10:00	30.6	0.161	0.166	0.162	0.163	0.18	0.181	0.174	0.178333	0.192	0.186	0.184	0.187333	0.108	0.107	0.109	0.108	0.121	0.126	0.123	0.123333	0.111	0.112	0.11	0.111	0.173	0.169	0.166	0.169333
	1 day, 7:20:00	30.6	0.16	0.166	0.163	0.163	0.183	0.182	0.174	0.179667	0.194	0.186	0.186	0.188667	0.108	0.107	0.109	0.108	0.122	0.127	0.123	0.124	0.11	0.112	0.11	0.110667	0.174	0.17	0.166	0.17
	1 day, 7:30:00	30.6	0.162	0.168	0.164	0.164667	0.183	0.183	0.176	0.180667	0.195	0.187	0.186	0.189333	0.108	0.107	0.109	0.108	0.122	0.127	0.123	0.124	0.111	0.112	0.11	0.111	0.175	0.171	0.167	0.171
	1 day, 7:40:00	30.5	0.163	0.169	0.164	0.165333	0.184	0.184	0.176	0.181333	0.195	0.189	0.188	0.190667	0.108	0.107	0.109	0.108	0.122	0.127	0.123	0.124	0.11	0.112	0.11	0.110667	0.175	0.172	0.168	0.171667
	1 day, 7:50:00	30.5	0.165	0.17	0.164	0.166333	0.184	0.184	0.176	0.181333	0.196	0.191	0.188	0.191667	0.109	0.107	0.109	0.108333	0.123	0.127	0.124	0.124667	0.11	0.112	0.11	0.110667	0.177	0.173	0.168	0.172667
	1 day, 8:00:00	30.5	0.164	0.171	0.166	0.167	0.186	0.185	0.177	0.182667	0.197	0.193	0.189	0.193	0.108	0.107	0.109	0.108	0.123	0.127	0.124	0.124667	0.11	0.112	0.11	0.110667	0.177	0.174	0.17	0.173667
	1 day, 8:10:00	30.5	0.167	0.171	0.167	0.168333	0.187	0.186	0.179	0.184	0.199	0.193	0.19	0.194	0.108	0.107	0.109	0.108	0.123	0.128	0.124	0.125	0.111	0.112	0.11	0.111	0.179	0.174	0.17	0.174333
	1 day, 8:20:00	30.5	0.167	0.172	0.167	0.168667	0.187	0.187	0.179	0.184333	0.199	0.194	0.192	0.195	0.108	0.107	0.109	0.108	0.123	0.128	0.124	0.125	0.11	0.112	0.11	0.110667	0.179	0.175	0.172	0.175333
	1 day, 8:30:00	30.5	0.167	0.174	0.168	0.169667	0.189	0.188	0.18	0.185667	0.2	0.195	0.193	0.196	0.108	0.107	0.109	0.108	0.124	0.128	0.124	0.125333	0.11	0.112	0.11	0.110667	0.18	0.176	0.172	0.176
	1 day, 8:40:00	30.5	0.169	0.175	0.17	0.171333	0.19	0.189	0.18	0.186333	0.202	0.196	0.194	0.197333	0.108	0.107	0.109	0.108	0.124	0.129	0.125	0.126	0.11	0.112	0.11	0.110667	0.181	0.178	0.174	0.177667
	1 day, 8:50:00	30.5	0.17	0.177	0.171	0.172667	0.189	0.19	0.181	0.186667	0.203	0.196	0.194	0.197667	0.108	0.107	0.109	0.108	0.124	0.129	0.125	0.126	0.11	0.112	0.11	0.110667	0.182	0.178	0.173	0.177667
	1 day, 9:00:00	30.4	0.169	0.176	0.172	0.172333	0.191	0.191	0.183	0.188333	0.204	0.199	0.196	0.199667	0.108	0.107	0.109	0.108	0.124	0.129	0.126	0.126333	0.111	0.112	0.11	0.111	0.183	0.179	0.174	0.178667
	1 day, 9:10:00	30.4	0.172	0.177	0.173	0.174	0.191	0.192	0.183	0.188667	0.206	0.199	0.197	0.200667	0.108	0.107	0.109	0.108	0.125	0.13	0.126	0.127	0.11	0.112	0.11	0.110667	0.186	0.18	0.176	0.180667
	1 day, 9:20:00	30.4	0.171	0.178	0.173	0.174	0.194	0.193	0.184	0.190333	0.206	0.199	0.199	0.201333	0.108	0.107	0.109	0.108	0.125	0.129	0.126	0.126667	0.11	0.112	0.11	0.110667	0.186	0.182	0.177	0.181667
	1 day, 9:30:00	30.4	0.172	0.179	0.175	0.175333	0.193	0.194	0.186	0.191	0.208	0.201	0.199	0.202667	0.108	0.107	0.109	0.108	0.124	0.13	0.126	0.126667	0.11	0.112	0.109	0.110333	0.187	0.181	0.178	0.182
	1 day, 9:40:00	30.4	0.174	0.18	0.175	0.176333	0.196	0.194	0.186	0.192	0.208	0.203	0.2	0.203667	0.108	0.107	0.109	0.108	0.125	0.13	0.126	0.127	0.11	0.112	0.11	0.110667	0.187	0.183	0.178	0.182667
	1 day, 9:50:00	30.4	0.174	0.182	0.177	0.177667	0.196	0.196	0.187	0.193	0.21	0.203	0.201	0.204667	0.108	0.107	0.109	0.108	0.126	0.13	0.127	0.127667	0.11	0.113	0.11	0.111	0.188	0.185	0.179	0.184
	1 day, 10:00:00	30.4	0.175	0.182	0.177	0.178	0.196	0.197	0.189	0.194	0.212	0.205	0.202	0.206333	0.108	0.106	0.109	0.107667	0.126	0.13	0.127	0.127667	0.11	0.112	0.11	0.110667	0.19	0.185	0.18	0.185
	1 day, 10:10:00	30.3	0.177	0.182	0.179	0.179333	0.198	0.198	0.189	0.195	0.212	0.206	0.203	0.207	0.108	0.107	0.109	0.108	0.126	0.131	0.127	0.128	0.11	0.112	0.109	0.110333	0.191	0.186	0.181	0.186
	1 day, 10:20:00	30.3	0.178	0.183	0.18	0.180333	0.199	0.198	0.189	0.195333	0.214	0.207	0.204	0.208333	0.108	0.106	0.109	0.107667	0.127	0.132	0.128	0.129	0.11	0.112	0.109	0.110333	0.19	0.188	0.182	0.186667
	1 day, 10:30:00	30.3	0.18	0.185	0.18	0.181667	0.199	0.2	0.191	0.196667	0.215	0.208	0.205	0.209333	0.108	0.107	0.109	0.108	0.127	0.132	0.128	0.129	0.11	0.112	0.109	0.110333	0.193	0.188	0.183	0.188
	1 day, 10:40:00	30.3	0.178	0.186	0.181	0.181667	0.201	0.201	0.192	0.198	0.217	0.209	0.205	0.210333	0.108	0.107	0.109	0.108	0.127	0.132	0.128	0.129	0.11	0.112	0.109	0.110333	0.195	0.19	0.185	0.19
	1 day, 10:50:00	30.3	0.181	0.187	0.182	0.183333	0.202	0.201	0.194	0.199	0.217	0.211	0.207	0.211667	0.108	0.107	0.109	0.108	0.128	0.132	0.129	0.129667	0.11	0.112	0.109	0.110333	0.196	0.192	0.184	0.190667
	1 day, 11:00:00	30.3	0.182	0.188	0.182	0.184	0.203	0.203	0.193	0.199667	0.219	0.212	0.207	0.212667	0.108	0.107	0.109	0.108	0.128	0.132	0.129	0.129667	0.11	0.112	0.109	0.110333	0.197	0.193	0.186	0.192
	1 day, 11:10:00	30.3	0.182	0.189	0.184	0.185	0.205	0.204	0.195	0.201333	0.221	0.213	0.208	0.214	0.108	0.106	0.109	0.107667	0.128	0.133	0.13	0.130333	0.11	0.112	0.109	0.110333	0.198	0.193	0.187	0.192667
	1 day, 11:20:00	30.3	0.183	0.191	0.185	0.186333	0.205	0.204	0.196	0.201667	0.222	0.214	0.21	0.215333	0.108	0.107	0.109	0.108	0.129	0.133	0.129	0.130333	0.11	0.112	0.109	0.110333	0.199	0.194	0.188	0.193667
	1 day, 11:30:00	30.3	0.184	0.191	0.186	0.187	0.207	0.206	0.197	0.203333	0.223	0.216	0.211	0.216667	0.108	0.106	0.109	0.107667	0.128	0.133	0.13	0.130333	0.11	0.112	0.109	0.110333	0.201	0.195	0.189	0.195
	1 day, 11:40:00	30.3	0.185	0.191	0.188	0.188	0.207	0.205	0.197	0.203	0.224	0.217	0.212	0.217667	0.108	0.106	0.109	0.107667	0.129	0.134	0.131	0.131333	0.11	0.112	0.109	0.110333	0.203	0.198	0.191	0.197333
	1 day, 11:50:00	30.3	0.187	0.194	0.189	0.19	0.209	0.207	0.198	0.204667	0.227	0.218	0.213	0.219333	0.108	0.107	0.109	0.108	0.129	0.134	0.131	0.131333	0.11	0.112	0.109	0.110333	0.204	0.198	0.192	0.198
	1 day, 12:00:00	30.3	0.188	0.194	0.191	0.191	0.211	0.209	0.199	0.206333	0.227	0.219	0.215	0.220333	0.108	0.106	0.109	0.107667	0.13	0.135	0.131	0.132	0.11	0.112	0.109	0.110333	0.205	0.199	0.192	0.198667
	1 day, 12:10:00	30.2	0.188	0.195	0.19	0.191	0.211	0.21	0.199	0.206667	0.228	0.221	0.216	0.221667	0.108	0.107	0.109	0.108	0.13	0.135	0.131	0.132	0.11	0.112	0.109	0.110333	0.206	0.201	0.193	0.2
	1 day, 12:20:00	30.2	0.189	0.196	0.192	0.192333	0.213	0.211	0.201	0.208333	0.231	0.222	0.217	0.223333	0.108	0.107	0.109	0.108	0.132	0.135	0.132	0.133	0.11	0.112	0.109	0.110333	0.207	0.202	0.195	0.201333
	1 day, 12:30:00	30.2	0.191	0.197	0.193	0.193667	0.213	0.213	0.202	0.209333	0.232	0.223	0.218	0.224333	0.108	0.107	0.109	0.108	0.131	0.136	0.132	0.133	0.11	0.112	0.11	0.110667	0.209	0.202	0.196	0.202333
	1 day, 12:40:00	30.2	0.192	0.198	0.193	0.194333	0.216	0.213	0.201	0.21	0.235	0.223	0.219	0.225667	0.108	0.107	0.109	0.108	0.131	0.137	0.132	0.133333	0.11	0.112	0.109	0.110333	0.211	0.205	0.198	0.204667
	1 day, 12:50:00	30.2	0.192	0.2	0.194	0.195333	0.218	0.214	0.203	0.211667	0.235	0.226	0.22	0.227	0.108	0.106	0.109	0.107667	0.132	0.136	0.133	0.133667	0.11	0.112	0.109	0.110333	0.212	0.206	0.199	0.205667
	1 day, 13:00:00	30.2	0.194	0.2	0.195	0.196333	0.217	0.216	0.203	0.212	0.235	0.227	0.222	0.228	0.108	0.106	0.109	0.107667	0.132	0.137	0.133	0.134	0.11	0.112	0.109	0.110333	0.213	0.207	0.199	0.206333
	1 day, 13:10:00	30.2	0.194	0.202	0.196	0.197333	0.221	0.216	0.206	0.214333	0.236	0.227	0.224	0.229	0.108	0.107	0.109	0.108	0.133	0.138	0.133	0.134667	0.11	0.112	0.11	0.110667	0.215	0.208	0.201	0.208
	1 day, 13:20:00	30.2	0.196	0.202	0.197	0.198333	0.221	0.218	0.206	0.215	0.24	0.229	0.224	0.231	0.108	0.106	0.109	0.107667	0.133	0.137	0.134	0.134667	0.11	0.112	0.109	0.110333	0.215	0.209	0.203	0.209
	1 day, 13:30:00	30.2	0.196	0.204	0.197	0.199	0.222	0.22	0.206	0.216	0.241	0.231	0.226	0.232667	0.108	0.107	0.109	0.108	0.134	0.139	0.135	0.136	0.11	0.112	0.109	0.110333	0.218	0.21	0.203	0.210333
	1 day, 13:40:00	30.2	0.199	0.204	0.198	0.200333	0.224	0.22	0.208	0.217333	0.242	0.232	0.228	0.234	0.108	0.106	0.109	0.107667	0.134	0.139	0.134	0.135667	0.11	0.112	0.109	0.110333	0.22	0.212	0.204	0.212
	1 day, 13:50:00	30.2	0.199	0.206	0.2	0.201667	0.226	0.223	0.209	0.219333	0.245	0.233	0.228	0.235333	0.108	0.107	0.109	0.108	0.133	0.139	0.135	0.135667	0.11	0.111	0.109	0.11	0.22	0.213	0.205	0.212667
	1 day, 14:00:00	30.2	0.2	0.207	0.202	0.203	0.227	0.223	0.209	0.219667	0.246	0.235	0.229	0.236667	0.108	0.107	0.109	0.108	0.135	0.139	0.135	0.136333	0.109	0.112	0.109	0.11	0.222	0.214	0.207	0.214333
	1 day, 14:10:00	30.2	0.201	0.208	0.203	0.204	0.228	0.222	0.21	0.22	0.245	0.237	0.231	0.237667	0.108	0.106	0.109	0.107667	0.135	0.139	0.136	0.136667	0.11	0.112	0.109	0.110333	0.222	0.216	0.208	0.215333
	1 day, 14:20:00	30.2	0.202	0.21	0.204	0.205333	0.229	0.226	0.212	0.222333	0.249	0.238	0.231	0.239333	0.108	0.107	0.109	0.108	0.135	0.14	0.136	0.137	0.109	0.112	0.109	0.11	0.224	0.218	0.208	0.216667
	1 day, 14:30:00	30.2	0.203	0.211	0.205	0.206333	0.231	0.226	0.213	0.223333	0.252	0.24	0.232	0.241333	0.108	0.107	0.109	0.108	0.136	0.14	0.137	0.137667	0.11	0.112	0.109	0.110333	0.227	0.219	0.21	0.218667
	1 day, 14:40:00	30.2	0.205	0.212	0.205	0.207333	0.232	0.228	0.214	0.224667	0.253	0.24	0.234	0.242333	0.108	0.107	0.109	0.108	0.137	0.141	0.137	0.138333	0.109	0.112	0.109	0.11	0.227	0.221	0.212	0.22
	1 day, 14:50:00	30.2	0.206	0.212	0.206	0.208	0.234	0.229	0.215	0.226	0.254	0.243	0.235	0.244	0.108	0.106	0.109	0.107667	0.136	0.141	0.137	0.138	0.11	0.111	0.109	0.11	0.229	0.221	0.213	0.221
	1 day, 15:00:00	30.3	0.208	0.214	0.207	0.209667	0.235	0.229	0.217	0.227	0.255	0.244	0.237	0.245333	0.108	0.106	0.109	0.107667	0.137	0.141	0.138	0.138667	0.109	0.112	0.109	0.11	0.231	0.223	0.214	0.222667
	1 day, 15:10:00	30.3	0.209	0.214	0.208	0.210333	0.238	0.231	0.218	0.229	0.258	0.244	0.238	0.246667	0.108	0.106	0.109	0.107667	0.137	0.142	0.139	0.139333	0.109	0.112	0.109	0.11	0.232	0.224	0.215	0.223667
	1 day, 15:20:00	30.4	0.21	0.216	0.21	0.212	0.239	0.233	0.218	0.23	0.259	0.247	0.239	0.248333	0.108	0.106	0.109	0.107667	0.138	0.143	0.139	0.14	0.109	0.112	0.109	0.11	0.233	0.226	0.216	0.225
	1 day, 15:30:00	30.4	0.212	0.217	0.21	0.213	0.24	0.235	0.219	0.231333	0.261	0.248	0.241	0.25	0.108	0.106	0.109	0.107667	0.139	0.143	0.139	0.140333	0.109	0.112	0.109	0.11	0.235	0.227	0.218	0.226667
	1 day, 15:40:00	30.5	0.213	0.219	0.211	0.214333	0.243	0.235	0.22	0.232667	0.264	0.25	0.244	0.252667	0.108	0.106	0.109	0.107667	0.14	0.144	0.139	0.141	0.11	0.112	0.109	0.110333	0.237	0.228	0.219	0.228
	1 day, 15:50:00	30.5	0.212	0.218	0.213	0.214333	0.247	0.238	0.221	0.235333	0.264	0.251	0.245	0.253333	0.108	0.107	0.109	0.108	0.14	0.144	0.14	0.141333	0.11	0.112	0.109	0.110333	0.239	0.23	0.22	0.229667
	1 day, 16:00:00	30.6	0.214	0.219	0.214	0.215667	0.246	0.239	0.222	0.235667	0.266	0.254	0.247	0.255667	0.108	0.106	0.109	0.107667	0.14	0.144	0.14	0.141333	0.109	0.112	0.109	0.11	0.242	0.232	0.222	0.232
	1 day, 16:10:00	30.6	0.214	0.221	0.214	0.216333	0.247	0.241	0.224	0.237333	0.268	0.255	0.248	0.257	0.108	0.106	0.109	0.107667	0.141	0.144	0.14	0.141667	0.109	0.112	0.109	0.11	0.243	0.233	0.223	0.233
	1 day, 16:20:00	30.7	0.218	0.224	0.217	0.219667	0.25	0.242	0.224	0.238667	0.27	0.256	0.249	0.258333	0.108	0.107	0.109	0.108	0.142	0.145	0.141	0.142667	0.109	0.112	0.109	0.11	0.244	0.234	0.224	0.234
	1 day, 16:30:00	30.7	0.218	0.225	0.217	0.22	0.251	0.246	0.226	0.241	0.272	0.258	0.251	0.260333	0.108	0.106	0.109	0.107667	0.142	0.146	0.141	0.143	0.109	0.111	0.109	0.109667	0.247	0.236	0.225	0.236
	1 day, 16:40:00	30.8	0.219	0.224	0.218	0.220333	0.253	0.246	0.227	0.242	0.274	0.259	0.253	0.262	0.108	0.107	0.109	0.108	0.142	0.147	0.142	0.143667	0.109	0.112	0.109	0.11	0.249	0.238	0.227	0.238
	1 day, 16:50:00	30.8	0.221	0.226	0.219	0.222	0.254	0.249	0.229	0.244	0.277	0.262	0.255	0.264667	0.108	0.107	0.109	0.108	0.142	0.147	0.143	0.144	0.109	0.111	0.109	0.109667	0.25	0.241	0.229	0.24
	1 day, 17:00:00	30.9	0.223	0.228	0.221	0.224	0.256	0.25	0.23	0.245333	0.279	0.264	0.256	0.266333	0.108	0.107	0.109	0.108	0.143	0.147	0.143	0.144333	0.11	0.112	0.109	0.110333	0.252	0.243	0.23	0.241667
	1 day, 17:10:00	31	0.223	0.228	0.222	0.224333	0.258	0.252	0.232	0.247333	0.28	0.266	0.257	0.267667	0.108	0.106	0.109	0.107667	0.143	0.147	0.144	0.144667	0.109	0.111	0.109	0.109667	0.254	0.244	0.232	0.243333
	1 day, 17:20:00	31.1	0.226	0.231	0.223	0.226667	0.261	0.253	0.233	0.249	0.282	0.269	0.259	0.27	0.108	0.106	0.109	0.107667	0.145	0.149	0.144	0.146	0.109	0.112	0.109	0.11	0.255	0.246	0.234	0.245
	1 day, 17:30:00	31.1	0.227	0.231	0.224	0.227333	0.262	0.255	0.234	0.250333	0.286	0.271	0.261	0.272667	0.108	0.107	0.109	0.108	0.144	0.148	0.145	0.145667	0.11	0.112	0.109	0.110333	0.258	0.248	0.235	0.247
	1 day, 17:40:00	31.2	0.228	0.232	0.226	0.228667	0.265	0.256	0.236	0.252333	0.289	0.273	0.262	0.274667	0.108	0.107	0.109	0.108	0.145	0.149	0.145	0.146333	0.109	0.112	0.109	0.11	0.261	0.25	0.237	0.249333
	1 day, 17:50:00	31.2	0.229	0.233	0.228	0.23	0.266	0.258	0.237	0.253667	0.291	0.276	0.264	0.277	0.108	0.107	0.109	0.108	0.145	0.15	0.146	0.147	0.109	0.112	0.109	0.11	0.262	0.252	0.238	0.250667
	1 day, 18:00:00	31.2	0.231	0.235	0.228	0.231333	0.269	0.259	0.238	0.255333	0.292	0.278	0.266	0.278667	0.108	0.106	0.109	0.107667	0.144	0.15	0.147	0.147	0.109	0.111	0.109	0.109667	0.264	0.254	0.241	0.253
	1 day, 18:10:00	31.3	0.233	0.238	0.231	0.234	0.271	0.261	0.241	0.257667	0.294	0.279	0.267	0.28	0.108	0.106	0.109	0.107667	0.145	0.151	0.147	0.147667	0.109	0.111	0.109	0.109667	0.267	0.256	0.242	0.255
	1 day, 18:20:00	31.3	0.234	0.238	0.232	0.234667	0.272	0.264	0.243	0.259667	0.297	0.281	0.27	0.282667	0.108	0.106	0.109	0.107667	0.147	0.151	0.148	0.148667	0.109	0.111	0.109	0.109667	0.268	0.257	0.245	0.256667
	1 day, 18:30:00	31.3	0.236	0.239	0.234	0.236333	0.275	0.265	0.244	0.261333	0.299	0.283	0.272	0.284667	0.109	0.107	0.109	0.108333	0.147	0.151	0.147	0.148333	0.11	0.112	0.109	0.110333	0.271	0.259	0.245	0.258333
	1 day, 18:40:00	31.3	0.236	0.24	0.233	0.236333	0.277	0.268	0.245	0.263333	0.302	0.286	0.272	0.286667	0.109	0.106	0.109	0.108	0.147	0.153	0.148	0.149333	0.109	0.111	0.109	0.109667	0.273	0.262	0.247	0.260667
	1 day, 18:50:00	31.3	0.238	0.242	0.236	0.238667	0.281	0.269	0.247	0.265667	0.304	0.288	0.276	0.289333	0.108	0.107	0.109	0.108	0.149	0.153	0.149	0.150333	0.109	0.111	0.11	0.11	0.277	0.264	0.249	0.263333
	1 day, 19:00:00	31.1	0.24	0.244	0.238	0.240667	0.281	0.272	0.249	0.267333	0.308	0.29	0.278	0.292	0.109	0.106	0.109	0.108	0.149	0.153	0.149	0.150333	0.109	0.111	0.109	0.109667	0.278	0.267	0.251	0.265333
	1 day, 19:10:00	31	0.242	0.245	0.239	0.242	0.285	0.274	0.25	0.269667	0.311	0.292	0.28	0.294333	0.108	0.106	0.109	0.107667	0.149	0.154	0.149	0.150667	0.109	0.111	0.109	0.109667	0.28	0.268	0.253	0.267
	1 day, 19:20:00	31	0.243	0.245	0.24	0.242667	0.287	0.275	0.251	0.271	0.314	0.296	0.282	0.297333	0.108	0.106	0.109	0.107667	0.151	0.153	0.151	0.151667	0.109	0.111	0.109	0.109667	0.283	0.27	0.255	0.269333
	1 day, 19:30:00	31	0.245	0.248	0.242	0.245	0.29	0.279	0.254	0.274333	0.316	0.298	0.282	0.298667	0.108	0.107	0.109	0.108	0.149	0.154	0.151	0.151333	0.109	0.111	0.109	0.109667	0.285	0.273	0.257	0.271667
	1 day, 19:40:00	31	0.247	0.249	0.244	0.246667	0.291	0.279	0.255	0.275	0.318	0.3	0.285	0.301	0.108	0.107	0.108	0.107667	0.152	0.155	0.151	0.152667	0.109	0.111	0.109	0.109667	0.288	0.276	0.259	0.274333
	1 day, 19:50:00	31	0.248	0.251	0.246	0.248333	0.294	0.284	0.257	0.278333	0.32	0.302	0.288	0.303333	0.109	0.106	0.109	0.108	0.152	0.155	0.152	0.153	0.109	0.111	0.109	0.109667	0.29	0.277	0.259	0.275333
	1 day, 20:00:00	31	0.25	0.252	0.248	0.25	0.297	0.285	0.26	0.280667	0.322	0.304	0.29	0.305333	0.108	0.107	0.108	0.107667	0.152	0.157	0.153	0.154	0.109	0.111	0.109	0.109667	0.293	0.28	0.26	0.277667
	1 day, 20:10:00	31	0.253	0.253	0.248	0.251333	0.3	0.287	0.261	0.282667	0.327	0.308	0.29	0.308333	0.108	0.106	0.109	0.107667	0.153	0.157	0.152	0.154	0.109	0.111	0.109	0.109667	0.296	0.282	0.264	0.280667
	1 day, 20:20:00	31	0.255	0.256	0.251	0.254	0.301	0.287	0.262	0.283333	0.326	0.309	0.294	0.309667	0.108	0.107	0.108	0.107667	0.154	0.158	0.153	0.155	0.109	0.111	0.109	0.109667	0.297	0.284	0.266	0.282333
	1 day, 20:30:00	31	0.254	0.258	0.252	0.254667	0.303	0.29	0.265	0.286	0.332	0.312	0.295	0.313	0.109	0.106	0.108	0.107667	0.154	0.158	0.154	0.155333	0.109	0.111	0.109	0.109667	0.301	0.287	0.267	0.285
	1 day, 20:40:00	31	0.258	0.26	0.253	0.257	0.308	0.292	0.267	0.289	0.334	0.316	0.298	0.316	0.109	0.107	0.108	0.108	0.154	0.158	0.154	0.155333	0.109	0.111	0.109	0.109667	0.303	0.289	0.269	0.287
	1 day, 20:50:00	31	0.259	0.261	0.256	0.258667	0.309	0.294	0.268	0.290333	0.34	0.317	0.3	0.319	0.109	0.106	0.109	0.108	0.156	0.16	0.155	0.157	0.109	0.111	0.11	0.11	0.305	0.291	0.27	0.288667
	1 day, 21:00:00	31	0.263	0.262	0.257	0.260667	0.312	0.296	0.269	0.292333	0.34	0.319	0.305	0.321333	0.108	0.106	0.108	0.107333	0.155	0.16	0.155	0.156667	0.109	0.111	0.109	0.109667	0.311	0.295	0.275	0.293667
	1 day, 21:10:00	31	0.264	0.265	0.259	0.262667	0.315	0.3	0.272	0.295667	0.344	0.323	0.306	0.324333	0.108	0.106	0.109	0.107667	0.156	0.161	0.156	0.157667	0.109	0.111	0.11	0.11	0.311	0.297	0.276	0.294667
	1 day, 21:20:00	31	0.267	0.265	0.261	0.264333	0.316	0.301	0.275	0.297333	0.348	0.326	0.307	0.327	0.108	0.106	0.108	0.107333	0.157	0.161	0.157	0.158333	0.109	0.111	0.109	0.109667	0.314	0.3	0.278	0.297333
	1 day, 21:30:00	31	0.268	0.266	0.262	0.265333	0.32	0.305	0.277	0.300667	0.351	0.328	0.31	0.329667	0.108	0.106	0.108	0.107333	0.158	0.162	0.157	0.159	0.109	0.111	0.109	0.109667	0.314	0.303	0.279	0.298667
	1 day, 21:40:00	31	0.27	0.269	0.264	0.267667	0.323	0.306	0.278	0.302333	0.354	0.33	0.313	0.332333	0.108	0.107	0.109	0.108	0.158	0.162	0.158	0.159333	0.109	0.111	0.109	0.109667	0.318	0.305	0.281	0.301333
	1 day, 21:50:00	31	0.271	0.27	0.267	0.269333	0.325	0.309	0.28	0.304667	0.358	0.334	0.315	0.335667	0.108	0.106	0.108	0.107333	0.159	0.163	0.159	0.160333	0.109	0.111	0.109	0.109667	0.32	0.308	0.286	0.304667
	1 day, 22:00:00	31	0.274	0.273	0.269	0.272	0.33	0.311	0.283	0.308	0.361	0.336	0.318	0.338333	0.108	0.106	0.108	0.107333	0.16	0.164	0.159	0.161	0.108	0.111	0.109	0.109333	0.322	0.309	0.287	0.306
	1 day, 22:10:00	31	0.274	0.275	0.27	0.273	0.332	0.314	0.284	0.31	0.366	0.34	0.322	0.342667	0.108	0.106	0.108	0.107333	0.16	0.165	0.161	0.162	0.109	0.111	0.111	0.110333	0.325	0.312	0.29	0.309
	1 day, 22:20:00	31	0.277	0.277	0.27	0.274667	0.334	0.317	0.286	0.312333	0.366	0.34	0.324	0.343333	0.108	0.106	0.108	0.107333	0.161	0.165	0.161	0.162333	0.109	0.111	0.109	0.109667	0.329	0.314	0.293	0.312
	1 day, 22:30:00	31	0.278	0.28	0.274	0.277333	0.339	0.321	0.289	0.316333	0.371	0.346	0.327	0.348	0.108	0.106	0.108	0.107333	0.162	0.166	0.161	0.163	0.109	0.111	0.11	0.11	0.331	0.317	0.295	0.314333
	1 day, 22:40:00	31	0.283	0.28	0.275	0.279333	0.342	0.323	0.292	0.319	0.374	0.348	0.329	0.350333	0.108	0.106	0.108	0.107333	0.162	0.168	0.163	0.164333	0.109	0.111	0.109	0.109667	0.334	0.319	0.299	0.317333
	1 day, 22:50:00	31	0.285	0.283	0.275	0.281	0.345	0.326	0.294	0.321667	0.377	0.352	0.333	0.354	0.108	0.106	0.108	0.107333	0.163	0.168	0.163	0.164667	0.109	0.111	0.109	0.109667	0.337	0.323	0.3	0.32
	1 day, 23:00:00	31	0.287	0.283	0.277	0.282333	0.348	0.328	0.297	0.324333	0.381	0.356	0.336	0.357667	0.108	0.106	0.108	0.107333	0.164	0.168	0.164	0.165333	0.109	0.111	0.109	0.109667	0.339	0.325	0.304	0.322667
	1 day, 23:10:00	31	0.29	0.287	0.281	0.286	0.352	0.331	0.299	0.327333	0.383	0.359	0.337	0.359667	0.108	0.106	0.108	0.107333	0.165	0.169	0.165	0.166333	0.109	0.111	0.109	0.109667	0.342	0.328	0.306	0.325333
	1 day, 23:20:00	31	0.291	0.289	0.283	0.287667	0.356	0.332	0.3	0.329333	0.388	0.361	0.341	0.363333	0.107	0.106	0.108	0.107	0.165	0.171	0.166	0.167333	0.11	0.111	0.109	0.11	0.345	0.331	0.308	0.328
	1 day, 23:30:00	31	0.294	0.292	0.284	0.29	0.357	0.334	0.302	0.331	0.39	0.364	0.345	0.366333	0.108	0.106	0.108	0.107333	0.166	0.17	0.167	0.167667	0.109	0.111	0.109	0.109667	0.346	0.333	0.312	0.330333
	1 day, 23:40:00	31	0.295	0.293	0.285	0.291	0.361	0.338	0.307	0.335333	0.393	0.367	0.348	0.369333	0.108	0.106	0.108	0.107333	0.166	0.172	0.167	0.168333	0.109	0.111	0.109	0.109667	0.351	0.336	0.315	0.334
	1 day, 23:50:00	31	0.299	0.294	0.287	0.293333	0.365	0.341	0.308	0.338	0.397	0.37	0.35	0.372333	0.108	0.106	0.108	0.107333	0.166	0.172	0.167	0.168333	0.108	0.111	0.11	0.109667	0.35	0.339	0.316	0.335
	2 days, 0:00:00	31	0.303	0.298	0.29	0.297	0.37	0.344	0.311	0.341667	0.401	0.373	0.354	0.376	0.107	0.106	0.108	0.107	0.167	0.173	0.168	0.169333	0.109	0.111	0.109	0.109667	0.355	0.341	0.319	0.338333
	2 days, 0:10:00	31	0.305	0.3	0.292	0.299	0.37	0.346	0.315	0.343667	0.403	0.378	0.358	0.379667	0.107	0.106	0.108	0.107	0.169	0.174	0.169	0.170667	0.108	0.113	0.109	0.11	0.356	0.343	0.32	0.339667
	2 days, 0:20:00	31	0.307	0.302	0.294	0.301	0.375	0.349	0.316	0.346667	0.406	0.38	0.36	0.382	0.107	0.106	0.108	0.107	0.17	0.175	0.169	0.171333	0.109	0.112	0.109	0.11	0.359	0.346	0.324	0.343
	2 days, 0:30:00	31	0.309	0.304	0.296	0.303	0.379	0.353	0.319	0.350333	0.41	0.383	0.364	0.385667	0.107	0.106	0.108	0.107	0.171	0.175	0.169	0.171667	0.109	0.111	0.11	0.11	0.361	0.35	0.327	0.346
	2 days, 0:40:00	31	0.311	0.307	0.297	0.305	0.383	0.357	0.322	0.354	0.412	0.388	0.366	0.388667	0.107	0.106	0.108	0.107	0.171	0.176	0.171	0.172667	0.109	0.111	0.109	0.109667	0.362	0.35	0.327	0.346333
	2 days, 0:50:00	31	0.314	0.31	0.301	0.308333	0.387	0.36	0.324	0.357	0.415	0.391	0.367	0.391	0.108	0.106	0.108	0.107333	0.171	0.176	0.171	0.172667	0.108	0.111	0.109	0.109333	0.364	0.353	0.331	0.349333
	2 days, 1:00:00	31	0.316	0.312	0.303	0.310333	0.39	0.363	0.327	0.36	0.418	0.396	0.374	0.396	0.108	0.106	0.108	0.107333	0.172	0.177	0.172	0.173667	0.109	0.111	0.109	0.109667	0.367	0.355	0.334	0.352
	2 days, 1:10:00	31	0.32	0.315	0.306	0.313667	0.391	0.367	0.329	0.362333	0.421	0.398	0.375	0.398	0.107	0.106	0.108	0.107	0.174	0.178	0.172	0.174667	0.11	0.111	0.11	0.110333	0.369	0.358	0.338	0.355
	2 days, 1:20:00	31	0.323	0.318	0.309	0.316667	0.395	0.369	0.332	0.365333	0.423	0.4	0.379	0.400667	0.107	0.106	0.108	0.107	0.173	0.18	0.174	0.175667	0.108	0.112	0.109	0.109667	0.371	0.361	0.339	0.357
	2 days, 1:30:00	31	0.326	0.32	0.31	0.318667	0.398	0.373	0.334	0.368333	0.426	0.404	0.382	0.404	0.107	0.106	0.108	0.107	0.173	0.179	0.174	0.175333	0.108	0.112	0.109	0.109667	0.372	0.363	0.343	0.359333
	2 days, 1:40:00	31	0.33	0.321	0.312	0.321	0.402	0.375	0.337	0.371333	0.427	0.408	0.389	0.408	0.107	0.106	0.108	0.107	0.175	0.18	0.174	0.176333	0.108	0.112	0.109	0.109667	0.374	0.364	0.347	0.361667
	2 days, 1:50:00	31	0.333	0.325	0.316	0.324667	0.406	0.378	0.339	0.374333	0.427	0.411	0.388	0.408667	0.108	0.106	0.108	0.107333	0.176	0.181	0.175	0.177333	0.109	0.113	0.109	0.110333	0.377	0.367	0.346	0.363333
	2 days, 2:00:00	31	0.336	0.329	0.319	0.328	0.408	0.383	0.342	0.377667	0.429	0.413	0.392	0.411333	0.107	0.106	0.108	0.107	0.177	0.181	0.175	0.177667	0.108	0.111	0.109	0.109333	0.376	0.37	0.35	0.365333
	2 days, 2:10:00	31	0.337	0.331	0.32	0.329333	0.413	0.386	0.346	0.381667	0.432	0.416	0.394	0.414	0.107	0.106	0.108	0.107	0.178	0.182	0.177	0.179	0.109	0.112	0.109	0.11	0.38	0.372	0.353	0.368333
	2 days, 2:20:00	30.9	0.342	0.333	0.324	0.333	0.417	0.388	0.351	0.385333	0.435	0.419	0.398	0.417333	0.107	0.106	0.108	0.107	0.179	0.184	0.178	0.180333	0.109	0.112	0.111	0.110667	0.38	0.373	0.355	0.369333
	2 days, 2:30:00	30.9	0.344	0.336	0.327	0.335667	0.42	0.393	0.352	0.388333	0.438	0.423	0.401	0.420667	0.107	0.106	0.108	0.107	0.18	0.184	0.178	0.180667	0.108	0.113	0.109	0.11	0.382	0.376	0.359	0.372333
	2 days, 2:40:00	30.9	0.346	0.339	0.328	0.337667	0.424	0.396	0.356	0.392	0.44	0.425	0.405	0.423333	0.107	0.106	0.108	0.107	0.179	0.184	0.179	0.180667	0.108	0.114	0.109	0.110333	0.385	0.378	0.361	0.374667
	2 days, 2:50:00	30.9	0.351	0.343	0.33	0.341333	0.428	0.399	0.359	0.395333	0.44	0.425	0.409	0.424667	0.107	0.106	0.108	0.107	0.181	0.186	0.179	0.182	0.11	0.111	0.108	0.109667	0.385	0.379	0.364	0.376
	2 days, 3:00:00	30.9	0.354	0.345	0.334	0.344333	0.429	0.402	0.362	0.397667	0.443	0.429	0.412	0.428	0.107	0.106	0.108	0.107	0.182	0.185	0.179	0.182	0.108	0.112	0.109	0.109667	0.387	0.381	0.366	0.378
	2 days, 3:10:00	30.9	0.355	0.349	0.334	0.346	0.432	0.406	0.365	0.401	0.444	0.431	0.412	0.429	0.107	0.106	0.108	0.107	0.183	0.186	0.18	0.183	0.11	0.111	0.108	0.109667	0.388	0.383	0.368	0.379667
	2 days, 3:20:00	30.9	0.359	0.352	0.337	0.349333	0.436	0.41	0.366	0.404	0.445	0.433	0.418	0.432	0.107	0.106	0.108	0.107	0.182	0.187	0.18	0.183	0.108	0.112	0.108	0.109333	0.389	0.384	0.371	0.381333
	2 days, 3:30:00	30.8	0.363	0.354	0.34	0.352333	0.439	0.414	0.37	0.407667	0.446	0.435	0.419	0.433333	0.107	0.106	0.108	0.107	0.185	0.187	0.18	0.184	0.11	0.111	0.111	0.110667	0.389	0.386	0.373	0.382667
	2 days, 3:40:00	30.8	0.365	0.358	0.343	0.355333	0.442	0.419	0.375	0.412	0.449	0.438	0.421	0.436	0.107	0.106	0.108	0.107	0.184	0.188	0.182	0.184667	0.109	0.111	0.109	0.109667	0.391	0.387	0.374	0.384
	2 days, 3:50:00	30.8	0.37	0.361	0.347	0.359333	0.446	0.42	0.377	0.414333	0.451	0.439	0.424	0.438	0.107	0.105	0.108	0.106667	0.185	0.188	0.183	0.185333	0.108	0.111	0.109	0.109333	0.393	0.389	0.378	0.386667
	2 days, 4:00:00	30.8	0.373	0.363	0.349	0.361667	0.449	0.423	0.381	0.417667	0.452	0.442	0.426	0.44	0.107	0.106	0.108	0.107	0.185	0.19	0.183	0.186	0.109	0.111	0.111	0.110333	0.395	0.391	0.38	0.388667
	2 days, 4:10:00	30.7	0.375	0.366	0.352	0.364333	0.451	0.427	0.383	0.420333	0.453	0.443	0.427	0.441	0.107	0.106	0.108	0.107	0.187	0.19	0.184	0.187	0.108	0.111	0.11	0.109667	0.395	0.392	0.381	0.389333
	2 days, 4:20:00	30.7	0.381	0.371	0.356	0.369333	0.452	0.432	0.387	0.423667	0.456	0.444	0.431	0.443667	0.107	0.106	0.108	0.107	0.189	0.191	0.182	0.187333	0.109	0.112	0.109	0.11	0.397	0.395	0.382	0.391333
	2 days, 4:30:00	30.7	0.382	0.373	0.359	0.371333	0.457	0.436	0.39	0.427667	0.456	0.448	0.431	0.445	0.107	0.106	0.108	0.107	0.188	0.19	0.183	0.187	0.108	0.111	0.11	0.109667	0.398	0.396	0.383	0.392333
	2 days, 4:40:00	30.7	0.385	0.375	0.361	0.373667	0.458	0.438	0.394	0.43	0.457	0.45	0.434	0.447	0.107	0.106	0.108	0.107	0.189	0.19	0.184	0.187667	0.109	0.112	0.111	0.110667	0.398	0.397	0.385	0.393333
	2 days, 4:50:00	30.7	0.389	0.379	0.362	0.376667	0.463	0.44	0.398	0.433667	0.456	0.451	0.437	0.448	0.107	0.106	0.108	0.107	0.189	0.193	0.186	0.189333	0.109	0.111	0.11	0.11	0.399	0.399	0.386	0.394667
	2 days, 5:00:00	30.7	0.393	0.38	0.365	0.379333	0.465	0.446	0.402	0.437667	0.458	0.453	0.438	0.449667	0.107	0.106	0.108	0.107	0.19	0.192	0.185	0.189	0.108	0.112	0.109	0.109667	0.399	0.399	0.389	0.395667
	2 days, 5:10:00	30.7	0.394	0.384	0.368	0.382	0.467	0.449	0.404	0.44	0.46	0.454	0.439	0.451	0.107	0.106	0.108	0.107	0.191	0.193	0.186	0.19	0.108	0.111	0.109	0.109333	0.403	0.402	0.39	0.398333
	2 days, 5:20:00	30.6	0.395	0.387	0.372	0.384667	0.469	0.453	0.407	0.443	0.461	0.455	0.442	0.452667	0.107	0.106	0.108	0.107	0.193	0.194	0.186	0.191	0.108	0.113	0.111	0.110667	0.404	0.403	0.391	0.399333
	2 days, 5:30:00	30.6	0.4	0.389	0.373	0.387333	0.47	0.457	0.412	0.446333	0.462	0.457	0.443	0.454	0.107	0.106	0.108	0.107	0.194	0.194	0.185	0.191	0.109	0.111	0.109	0.109667	0.405	0.403	0.393	0.400333
	2 days, 5:40:00	30.6	0.402	0.395	0.376	0.391	0.473	0.458	0.415	0.448667	0.464	0.459	0.442	0.455	0.107	0.106	0.108	0.107	0.193	0.195	0.187	0.191667	0.111	0.111	0.111	0.111	0.407	0.406	0.396	0.403
	2 days, 5:50:00	30.6	0.402	0.396	0.381	0.393	0.474	0.46	0.419	0.451	0.466	0.462	0.446	0.458	0.107	0.106	0.108	0.107	0.194	0.195	0.187	0.192	0.109	0.113	0.109	0.110333	0.407	0.406	0.395	0.402667
	2 days, 6:00:00	30.6	0.406	0.399	0.383	0.396	0.475	0.465	0.421	0.453667	0.466	0.462	0.445	0.457667	0.107	0.106	0.108	0.107	0.195	0.195	0.189	0.193	0.108	0.111	0.11	0.109667	0.408	0.405	0.398	0.403667
	2 days, 6:10:00	30.5	0.41	0.405	0.386	0.400333	0.478	0.468	0.425	0.457	0.468	0.464	0.447	0.459667	0.107	0.106	0.108	0.107	0.196	0.196	0.189	0.193667	0.111	0.111	0.108	0.11	0.411	0.408	0.399	0.406
	2 days, 6:20:00	30.5	0.412	0.406	0.387	0.401667	0.476	0.47	0.428	0.458	0.469	0.463	0.446	0.459333	0.107	0.106	0.108	0.107	0.197	0.196	0.189	0.194	0.109	0.113	0.11	0.110667	0.411	0.409	0.402	0.407333
	2 days, 6:30:00	30.5	0.412	0.409	0.392	0.404333	0.481	0.473	0.432	0.462	0.469	0.465	0.449	0.461	0.107	0.105	0.108	0.106667	0.196	0.197	0.189	0.194	0.111	0.111	0.109	0.110333	0.41	0.408	0.402	0.406667
	2 days, 6:40:00	30.5	0.417	0.411	0.399	0.409	0.483	0.474	0.435	0.464	0.472	0.467	0.45	0.463	0.107	0.105	0.108	0.106667	0.198	0.198	0.189	0.195	0.111	0.112	0.109	0.110667	0.411	0.412	0.405	0.409333
	2 days, 6:50:00	30.5	0.415	0.415	0.398	0.409333	0.485	0.475	0.439	0.466333	0.474	0.467	0.452	0.464333	0.107	0.105	0.108	0.106667	0.199	0.198	0.191	0.196	0.109	0.111	0.108	0.109333	0.412	0.409	0.405	0.408667
	2 days, 7:00:00	30.5	0.42	0.418	0.403	0.413667	0.485	0.48	0.443	0.469333	0.474	0.47	0.45	0.464667	0.107	0.105	0.108	0.106667	0.2	0.2	0.19	0.196667	0.111	0.111	0.109	0.110333	0.414	0.413	0.407	0.411333
	2 days, 7:10:00	30.4	0.422	0.421	0.404	0.415667	0.486	0.482	0.443	0.470333	0.474	0.47	0.45	0.464667	0.107	0.105	0.108	0.106667	0.199	0.199	0.19	0.196	0.111	0.111	0.11	0.110667	0.416	0.412	0.408	0.412
	2 days, 7:20:00	30.5	0.422	0.421	0.406	0.416333	0.489	0.486	0.448	0.474333	0.475	0.473	0.451	0.466333	0.107	0.105	0.108	0.106667	0.201	0.2	0.19	0.197	0.111	0.111	0.111	0.111	0.415	0.416	0.409	0.413333
	2 days, 7:30:00	30.5	0.425	0.427	0.411	0.421	0.49	0.49	0.45	0.476667	0.476	0.473	0.451	0.466667	0.107	0.105	0.108	0.106667	0.202	0.199	0.194	0.198333	0.109	0.113	0.108	0.11	0.416	0.415	0.41	0.413667
	2 days, 7:40:00	30.4	0.426	0.427	0.413	0.422	0.491	0.49	0.453	0.478	0.479	0.475	0.449	0.467667	0.107	0.105	0.108	0.106667	0.201	0.201	0.192	0.198	0.108	0.112	0.11	0.11	0.418	0.419	0.411	0.416
	2 days, 7:50:00	30.4	0.427	0.427	0.416	0.423333	0.491	0.494	0.457	0.480667	0.481	0.476	0.445	0.467333	0.107	0.105	0.108	0.106667	0.201	0.201	0.193	0.198333	0.109	0.111	0.111	0.110333	0.417	0.42	0.412	0.416333
	2 days, 8:00:00	30.4	0.431	0.429	0.42	0.426667	0.493	0.492	0.459	0.481333	0.48	0.477	0.445	0.467333	0.107	0.105	0.108	0.106667	0.203	0.201	0.193	0.199	0.109	0.111	0.11	0.11	0.418	0.421	0.412	0.417
	2 days, 8:10:00	30.4	0.432	0.431	0.419	0.427333	0.493	0.497	0.463	0.484333	0.481	0.477	0.443	0.467	0.107	0.105	0.108	0.106667	0.203	0.2	0.193	0.198667	0.108	0.112	0.109	0.109667	0.419	0.42	0.412	0.417
	2 days, 8:20:00	30.4	0.434	0.435	0.422	0.430333	0.491	0.497	0.464	0.484	0.482	0.478	0.443	0.467667	0.107	0.105	0.108	0.106667	0.203	0.201	0.194	0.199333	0.108	0.111	0.11	0.109667	0.419	0.421	0.415	0.418333
	2 days, 8:30:00	30.4	0.435	0.436	0.424	0.431667	0.497	0.496	0.465	0.486	0.483	0.481	0.445	0.469667	0.107	0.105	0.108	0.106667	0.206	0.2	0.194	0.2	0.11	0.111	0.111	0.110667	0.422	0.42	0.414	0.418667
	2 days, 8:40:00	30.4	0.435	0.437	0.423	0.431667	0.491	0.498	0.469	0.486	0.483	0.48	0.446	0.469667	0.107	0.105	0.108	0.106667	0.205	0.202	0.195	0.200667	0.109	0.113	0.109	0.110333	0.421	0.422	0.415	0.419333
	2 days, 8:50:00	30.3	0.437	0.439	0.425	0.433667	0.493	0.498	0.472	0.487667	0.484	0.48	0.45	0.471333	0.107	0.105	0.108	0.106667	0.207	0.202	0.195	0.201333	0.108	0.113	0.109	0.11	0.419	0.423	0.417	0.419667
	2 days, 9:00:00	30.3	0.437	0.438	0.427	0.434	0.497	0.5	0.47	0.489	0.486	0.483	0.452	0.473667	0.107	0.105	0.108	0.106667	0.207	0.202	0.197	0.202	0.11	0.113	0.109	0.110667	0.42	0.423	0.418	0.420333
	2 days, 9:10:00	30.3	0.436	0.443	0.428	0.435667	0.495	0.5	0.472	0.489	0.486	0.483	0.455	0.474667	0.107	0.105	0.108	0.106667	0.207	0.204	0.198	0.203	0.11	0.113	0.108	0.110333	0.421	0.422	0.418	0.420333
	2 days, 9:20:00	30.3	0.443	0.444	0.427	0.438	0.501	0.504	0.475	0.493333	0.485	0.484	0.459	0.476	0.107	0.105	0.108	0.106667	0.207	0.204	0.196	0.202333	0.109	0.113	0.11	0.110667	0.422	0.424	0.42	0.422
	2 days, 9:30:00	30.3	0.445	0.446	0.428	0.439667	0.501	0.503	0.477	0.493667	0.486	0.486	0.463	0.478333	0.107	0.105	0.108	0.106667	0.209	0.205	0.197	0.203667	0.108	0.113	0.11	0.110333	0.422	0.422	0.42	0.421333
	2 days, 9:40:00	30.3	0.441	0.448	0.435	0.441333	0.499	0.504	0.478	0.493667	0.486	0.484	0.46	0.476667	0.107	0.105	0.108	0.106667	0.21	0.204	0.197	0.203667	0.109	0.111	0.108	0.109333	0.423	0.424	0.42	0.422333
	2 days, 9:50:00	30.3	0.444	0.446	0.436	0.442	0.502	0.508	0.482	0.497333	0.487	0.485	0.464	0.478667	0.107	0.105	0.108	0.106667	0.209	0.205	0.198	0.204	0.109	0.112	0.109	0.11	0.424	0.426	0.42	0.423333
	2 days, 10:00:00	30.3	0.445	0.447	0.435	0.442333	0.502	0.507	0.482	0.497	0.487	0.485	0.462	0.478	0.107	0.105	0.108	0.106667	0.209	0.205	0.2	0.204667	0.111	0.113	0.111	0.111667	0.424	0.426	0.42	0.423333
	2 days, 10:10:00	30.3	0.443	0.448	0.441	0.444	0.501	0.508	0.483	0.497333	0.486	0.487	0.464	0.479	0.107	0.105	0.108	0.106667	0.21	0.205	0.2	0.205	0.109	0.112	0.111	0.110667	0.423	0.426	0.423	0.424
	2 days, 10:20:00	30.2	0.446	0.448	0.437	0.443667	0.504	0.508	0.487	0.499667	0.488	0.488	0.466	0.480667	0.107	0.105	0.108	0.106667	0.212	0.207	0.199	0.206	0.108	0.11	0.11	0.109333	0.424	0.425	0.422	0.423667
	2 days, 10:30:00	30.2	0.447	0.449	0.44	0.445333	0.506	0.51	0.486	0.500667	0.487	0.485	0.465	0.479	0.107	0.105	0.108	0.106667	0.211	0.205	0.199	0.205	0.11	0.113	0.111	0.111333	0.425	0.425	0.422	0.424
	2 days, 10:40:00	30.2	0.448	0.454	0.44	0.447333	0.505	0.508	0.485	0.499333	0.487	0.488	0.469	0.481333	0.107	0.105	0.108	0.106667	0.211	0.206	0.2	0.205667	0.109	0.111	0.108	0.109333	0.423	0.426	0.424	0.424333
	2 days, 10:50:00	30.2	0.45	0.454	0.438	0.447333	0.508	0.508	0.489	0.501667	0.487	0.487	0.468	0.480667	0.107	0.105	0.108	0.106667	0.212	0.206	0.2	0.206	0.109	0.113	0.108	0.11	0.423	0.427	0.423	0.424333
	2 days, 11:00:00	30.2	0.449	0.455	0.436	0.446667	0.507	0.509	0.49	0.502	0.491	0.49	0.468	0.483	0.107	0.105	0.108	0.106667	0.212	0.207	0.2	0.206333	0.108	0.112	0.11	0.11	0.424	0.428	0.425	0.425667
	2 days, 11:10:00	30.2	0.452	0.454	0.438	0.448	0.51	0.509	0.487	0.502	0.492	0.491	0.467	0.483333	0.107	0.105	0.108	0.106667	0.213	0.207	0.2	0.206667	0.109	0.113	0.111	0.111	0.424	0.428	0.426	0.426
	2 days, 11:20:00	30.2	0.451	0.454	0.44	0.448333	0.509	0.513	0.489	0.503667	0.492	0.491	0.469	0.484	0.107	0.105	0.108	0.106667	0.213	0.209	0.2	0.207333	0.11	0.112	0.109	0.110333	0.423	0.426	0.428	0.425667
	2 days, 11:30:00	30.2	0.448	0.453	0.448	0.449667	0.509	0.513	0.491	0.504333	0.492	0.489	0.462	0.481	0.107	0.105	0.108	0.106667	0.214	0.208	0.201	0.207667	0.11	0.111	0.109	0.11	0.425	0.427	0.429	0.427
	2 days, 11:40:00	30.1	0.45	0.454	0.438	0.447333	0.509	0.513	0.492	0.504667	0.495	0.491	0.459	0.481667	0.107	0.105	0.108	0.106667	0.214	0.208	0.202	0.208	0.109	0.113	0.108	0.11	0.426	0.43	0.431	0.429
	2 days, 11:50:00	30.1	0.45	0.459	0.444	0.451	0.511	0.507	0.492	0.503333	0.495	0.49	0.459	0.481333	0.107	0.105	0.108	0.106667	0.216	0.21	0.201	0.209	0.108	0.113	0.108	0.109667	0.426	0.43	0.433	0.429667
	2 days, 12:00:00	30.1	0.45	0.461	0.453	0.454667	0.51	0.508	0.493	0.503667	0.496	0.492	0.457	0.481667	0.107	0.105	0.108	0.106667	0.215	0.208	0.202	0.208333	0.109	0.111	0.109	0.109667	0.426	0.432	0.433	0.430333
	2 days, 12:10:00	30.1	0.451	0.463	0.45	0.454667	0.511	0.513	0.489	0.504333	0.499	0.493	0.457	0.483	0.107	0.105	0.108	0.106667	0.215	0.21	0.203	0.209333	0.107	0.113	0.108	0.109333	0.428	0.432	0.43	0.43
	2 days, 12:20:00	30.1	0.449	0.463	0.446	0.452667	0.512	0.51	0.494	0.505333	0.498	0.492	0.456	0.482	0.107	0.105	0.108	0.106667	0.216	0.211	0.201	0.209333	0.109	0.113	0.109	0.110333	0.427	0.432	0.43	0.429667
	2 days, 12:30:00	30.1	0.452	0.463	0.438	0.451	0.512	0.513	0.491	0.505333	0.5	0.493	0.456	0.483	0.107	0.105	0.108	0.106667	0.215	0.211	0.201	0.209	0.11	0.112	0.11	0.110667	0.426	0.433	0.429	0.429333
	2 days, 12:40:00	30.1	0.449	0.466	0.436	0.450333	0.512	0.508	0.492	0.504	0.503	0.492	0.456	0.483667	0.107	0.105	0.108	0.106667	0.218	0.211	0.202	0.210333	0.109	0.113	0.11	0.110667	0.429	0.432	0.431	0.430667
	2 days, 12:50:00	30.1	0.448	0.466	0.433	0.449	0.508	0.51	0.494	0.504	0.501	0.49	0.451	0.480667	0.107	0.105	0.108	0.106667	0.219	0.21	0.203	0.210667	0.11	0.112	0.108	0.11	0.429	0.433	0.431	0.431
	2 days, 13:00:00	30.1	0.45	0.466	0.435	0.450333	0.51	0.506	0.497	0.504333	0.5	0.493	0.455	0.482667	0.107	0.105	0.108	0.106667	0.218	0.211	0.203	0.210667	0.109	0.113	0.109	0.110333	0.426	0.432	0.431	0.429667
	2 days, 13:10:00	30.1	0.449	0.466	0.431	0.448667	0.508	0.511	0.5	0.506333	0.501	0.493	0.451	0.481667	0.107	0.105	0.108	0.106667	0.217	0.211	0.204	0.210667	0.108	0.113	0.11	0.110333	0.428	0.432	0.433	0.431
	2 days, 13:20:00	30.1	0.45	0.47	0.434	0.451333	0.513	0.506	0.501	0.506667	0.499	0.491	0.453	0.481	0.107	0.105	0.107	0.106333	0.218	0.212	0.203	0.211	0.109	0.113	0.11	0.110667	0.428	0.431	0.429	0.429333
	2 days, 13:30:00	30.1	0.45	0.471	0.434	0.451667	0.512	0.509	0.495	0.505333	0.502	0.491	0.455	0.482667	0.107	0.105	0.108	0.106667	0.219	0.211	0.203	0.211	0.11	0.112	0.11	0.110667	0.43	0.433	0.431	0.431333
	2 days, 13:40:00	30.1	0.448	0.47	0.435	0.451	0.513	0.513	0.501	0.509	0.501	0.491	0.453	0.481667	0.107	0.105	0.108	0.106667	0.22	0.212	0.204	0.212	0.11	0.112	0.11	0.110667	0.43	0.434	0.431	0.431667
	2 days, 13:50:00	30.1	0.449	0.475	0.44	0.454667	0.515	0.509	0.498	0.507333	0.499	0.491	0.455	0.481667	0.107	0.105	0.107	0.106333	0.22	0.211	0.205	0.212	0.11	0.111	0.11	0.110333	0.43	0.432	0.43	0.430667
	2 days, 14:00:00	30.1	0.455	0.475	0.443	0.457667	0.516	0.515	0.485	0.505333	0.498	0.489	0.455	0.480667	0.106	0.105	0.108	0.106333	0.221	0.213	0.206	0.213333	0.11	0.113	0.109	0.110667	0.431	0.435	0.429	0.431667
	2 days, 14:10:00	30.1	0.453	0.471	0.439	0.454333	0.516	0.513	0.486	0.505	0.497	0.494	0.455	0.482	0.106	0.105	0.108	0.106333	0.222	0.214	0.207	0.214333	0.109	0.112	0.11	0.110333	0.433	0.435	0.428	0.432
	2 days, 14:20:00	30.1	0.459	0.477	0.442	0.459333	0.518	0.519	0.49	0.509	0.498	0.49	0.457	0.481667	0.107	0.105	0.108	0.106667	0.222	0.213	0.206	0.213667	0.109	0.112	0.109	0.11	0.432	0.434	0.43	0.432
	2 days, 14:30:00	30.1	0.458	0.477	0.442	0.459	0.515	0.516	0.495	0.508667	0.502	0.491	0.455	0.482667	0.107	0.105	0.107	0.106333	0.222	0.214	0.205	0.213667	0.11	0.111	0.109	0.11	0.432	0.433	0.431	0.432
	2 days, 14:40:00	30.1	0.455	0.477	0.444	0.458667	0.516	0.516	0.492	0.508	0.497	0.491	0.455	0.481	0.107	0.105	0.107	0.106333	0.222	0.214	0.206	0.214	0.108	0.111	0.108	0.109	0.432	0.435	0.431	0.432667
	2 days, 14:50:00	30.1	0.459	0.481	0.445	0.461667	0.521	0.52	0.492	0.511	0.5	0.49	0.457	0.482333	0.107	0.105	0.108	0.106667	0.223	0.215	0.206	0.214667	0.109	0.11	0.11	0.109667	0.433	0.439	0.43	0.434
	2 days, 15:00:00	30.2	0.464	0.482	0.445	0.463667	0.522	0.519	0.492	0.511	0.499	0.487	0.46	0.482	0.106	0.105	0.108	0.106333	0.223	0.216	0.208	0.215667	0.108	0.113	0.11	0.110333	0.432	0.437	0.428	0.432333
	2 days, 15:10:00	30.3	0.463	0.482	0.444	0.463	0.522	0.519	0.488	0.509667	0.501	0.492	0.46	0.484333	0.107	0.105	0.108	0.106667	0.224	0.215	0.208	0.215667	0.109	0.113	0.109	0.110333	0.431	0.44	0.43	0.433667
	2 days, 15:20:00	30.3	0.465	0.485	0.447	0.465667	0.524	0.521	0.485	0.51	0.5	0.49	0.463	0.484333	0.106	0.105	0.108	0.106333	0.224	0.217	0.208	0.216333	0.109	0.113	0.109	0.110333	0.431	0.442	0.428	0.433667
	2 days, 15:30:00	30.4	0.464	0.483	0.443	0.463333	0.525	0.518	0.488	0.510333	0.503	0.491	0.466	0.486667	0.106	0.105	0.107	0.106	0.225	0.216	0.209	0.216667	0.11	0.112	0.11	0.110667	0.433	0.444	0.427	0.434667
	2 days, 15:40:00	30.5	0.463	0.485	0.449	0.465667	0.525	0.52	0.49	0.511667	0.504	0.488	0.467	0.486333	0.107	0.105	0.108	0.106667	0.227	0.217	0.208	0.217333	0.109	0.113	0.109	0.110333	0.431	0.445	0.431	0.435667
	2 days, 15:50:00	30.5	0.466	0.483	0.447	0.465333	0.524	0.518	0.487	0.509667	0.504	0.491	0.468	0.487667	0.107	0.105	0.108	0.106667	0.226	0.217	0.208	0.217	0.11	0.113	0.11	0.111	0.435	0.445	0.426	0.435333
	2 days, 16:00:00	30.6	0.465	0.484	0.447	0.465333	0.526	0.519	0.485	0.51	0.507	0.495	0.471	0.491	0.106	0.105	0.108	0.106333	0.227	0.218	0.209	0.218	0.11	0.112	0.11	0.110667	0.434	0.447	0.425	0.435333
	2 days, 16:10:00	30.6	0.467	0.482	0.447	0.465333	0.526	0.52	0.488	0.511333	0.504	0.499	0.472	0.491667	0.107	0.105	0.108	0.106667	0.227	0.217	0.208	0.217333	0.108	0.112	0.11	0.11	0.436	0.45	0.426	0.437333
	2 days, 16:20:00	30.7	0.467	0.483	0.446	0.465333	0.525	0.523	0.488	0.512	0.506	0.498	0.471	0.491667	0.106	0.105	0.108	0.106333	0.227	0.218	0.207	0.217333	0.11	0.113	0.11	0.111	0.436	0.448	0.426	0.436667
	2 days, 16:30:00	30.7	0.467	0.485	0.444	0.465333	0.524	0.517	0.489	0.51	0.505	0.498	0.471	0.491333	0.106	0.105	0.108	0.106333	0.227	0.219	0.207	0.217667	0.108	0.113	0.11	0.110333	0.438	0.449	0.429	0.438667
	2 days, 16:40:00	30.8	0.465	0.481	0.448	0.464667	0.527	0.52	0.493	0.513333	0.507	0.5	0.472	0.493	0.107	0.105	0.108	0.106667	0.227	0.218	0.208	0.217667	0.108	0.113	0.109	0.11	0.438	0.449	0.425	0.437333
	2 days, 16:50:00	30.8	0.467	0.48	0.442	0.463	0.527	0.523	0.494	0.514667	0.502	0.496	0.474	0.490667	0.106	0.105	0.108	0.106333	0.228	0.217	0.208	0.217667	0.108	0.113	0.11	0.110333	0.436	0.449	0.427	0.437333
	2 days, 17:00:00	30.8	0.469	0.48	0.45	0.466333	0.529	0.525	0.499	0.517667	0.506	0.488	0.482	0.492	0.106	0.105	0.107	0.106	0.228	0.218	0.209	0.218333	0.108	0.113	0.109	0.11	0.441	0.446	0.424	0.437
	2 days, 17:10:00	30.8	0.472	0.479	0.453	0.468	0.529	0.526	0.502	0.519	0.501	0.491	0.479	0.490333	0.106	0.105	0.108	0.106333	0.227	0.219	0.206	0.217333	0.108	0.113	0.109	0.11	0.444	0.447	0.431	0.440667
	2 days, 17:20:00	30.8	0.471	0.478	0.457	0.468667	0.532	0.525	0.506	0.521	0.506	0.492	0.48	0.492667	0.106	0.105	0.108	0.106333	0.228	0.218	0.208	0.218	0.108	0.113	0.109	0.11	0.446	0.442	0.429	0.439
	2 days, 17:30:00	30.8	0.471	0.481	0.455	0.469	0.53	0.527	0.506	0.521	0.508	0.497	0.485	0.496667	0.106	0.105	0.108	0.106333	0.227	0.218	0.21	0.218333	0.109	0.113	0.11	0.110667	0.446	0.439	0.429	0.438
	2 days, 17:40:00	30.7	0.471	0.483	0.458	0.470667	0.529	0.529	0.512	0.523333	0.508	0.505	0.485	0.499333	0.106	0.105	0.107	0.106	0.227	0.22	0.21	0.219	0.108	0.113	0.109	0.11	0.444	0.44	0.433	0.439
	2 days, 17:50:00	30.7	0.472	0.483	0.466	0.473667	0.531	0.534	0.513	0.526	0.509	0.505	0.488	0.500667	0.106	0.105	0.108	0.106333	0.227	0.219	0.211	0.219	0.108	0.112	0.108	0.109333	0.446	0.436	0.435	0.439
	2 days, 18:00:00	30.7	0.473	0.48	0.467	0.473333	0.529	0.534	0.515	0.526	0.505	0.505	0.487	0.499	0.106	0.105	0.108	0.106333	0.227	0.22	0.209	0.218667	0.108	0.112	0.11	0.11	0.45	0.436	0.434	0.44
	2 days, 18:10:00	30.7	0.472	0.483	0.467	0.474	0.532	0.536	0.521	0.529667	0.507	0.506	0.489	0.500667	0.106	0.105	0.108	0.106333	0.228	0.218	0.21	0.218667	0.107	0.113	0.108	0.109333	0.452	0.436	0.433	0.440333
	2 days, 18:20:00	30.6	0.472	0.483	0.471	0.475333	0.532	0.537	0.52	0.529667	0.509	0.504	0.492	0.501667	0.106	0.105	0.107	0.106	0.23	0.218	0.21	0.219333	0.108	0.112	0.109	0.109667	0.452	0.434	0.431	0.439
	2 days, 18:30:00	30.6	0.476	0.482	0.473	0.477	0.531	0.536	0.523	0.53	0.509	0.505	0.491	0.501667	0.106	0.105	0.107	0.106	0.23	0.218	0.208	0.218667	0.11	0.113	0.11	0.111	0.452	0.433	0.431	0.438667
	2 days, 18:40:00	30.6	0.474	0.483	0.474	0.477	0.531	0.538	0.523	0.530667	0.511	0.505	0.494	0.503333	0.106	0.106	0.108	0.106667	0.229	0.22	0.209	0.219333	0.108	0.111	0.11	0.109667	0.453	0.434	0.434	0.440333
	2 days, 18:50:00	30.6	0.476	0.483	0.476	0.478333	0.53	0.54	0.522	0.530667	0.511	0.503	0.494	0.502667	0.106	0.105	0.107	0.106	0.229	0.218	0.201	0.216	0.107	0.113	0.109	0.109667	0.452	0.434	0.431	0.439
	2 days, 19:00:00	30.6	0.475	0.484	0.478	0.479	0.529	0.54	0.525	0.531333	0.511	0.5	0.497	0.502667	0.106	0.105	0.107	0.106	0.231	0.221	0.208	0.22	0.109	0.112	0.109	0.11	0.454	0.43	0.436	0.44
	2 days, 19:10:00	30.6	0.475	0.488	0.479	0.480667	0.528	0.539	0.53	0.532333	0.515	0.504	0.497	0.505333	0.106	0.105	0.107	0.106	0.23	0.221	0.204	0.218333	0.108	0.112	0.11	0.11	0.454	0.438	0.438	0.443333
	2 days, 19:20:00	30.6	0.474	0.49	0.479	0.481	0.528	0.54	0.53	0.532667	0.515	0.493	0.5	0.502667	0.106	0.105	0.107	0.106	0.231	0.219	0.209	0.219667	0.108	0.112	0.109	0.109667	0.455	0.437	0.435	0.442333
	2 days, 19:30:00	30.6	0.476	0.49	0.483	0.483	0.525	0.546	0.53	0.533667	0.517	0.487	0.498	0.500667	0.106	0.105	0.107	0.106	0.23	0.22	0.205	0.218333	0.109	0.112	0.11	0.110333	0.456	0.436	0.436	0.442667
	2 days, 19:40:00	30.6	0.479	0.492	0.481	0.484	0.529	0.545	0.531	0.535	0.52	0.49	0.502	0.504	0.106	0.105	0.107	0.106	0.23	0.221	0.201	0.217333	0.107	0.112	0.109	0.109333	0.456	0.436	0.432	0.441333
	2 days, 19:50:00	30.6	0.481	0.492	0.485	0.486	0.53	0.54	0.53	0.533333	0.52	0.49	0.502	0.504	0.106	0.105	0.107	0.106	0.229	0.216	0.204	0.216333	0.107	0.113	0.108	0.109333	0.456	0.437	0.435	0.442667
	2 days, 20:00:00	30.6	0.479	0.493	0.483	0.485	0.52	0.54	0.531	0.530333	0.521	0.491	0.502	0.504667	0.106	0.105	0.107	0.106	0.229	0.217	0.205	0.217	0.108	0.113	0.108	0.109667	0.454	0.439	0.435	0.442667
	2 days, 20:10:00	30.6	0.475	0.497	0.486	0.486	0.522	0.541	0.533	0.532	0.523	0.49	0.502	0.505	0.106	0.105	0.107	0.106	0.229	0.217	0.203	0.216333	0.107	0.112	0.109	0.109333	0.457	0.439	0.435	0.443667
	2 days, 20:20:00	30.6	0.475	0.496	0.488	0.486333	0.521	0.542	0.533	0.532	0.524	0.489	0.503	0.505333	0.106	0.105	0.108	0.106333	0.228	0.214	0.208	0.216667	0.108	0.111	0.107	0.108667	0.458	0.438	0.434	0.443333
	2 days, 20:30:00	30.6	0.475	0.496	0.489	0.486667	0.523	0.542	0.536	0.533667	0.524	0.491	0.502	0.505667	0.106	0.105	0.107	0.106	0.227	0.218	0.205	0.216667	0.108	0.112	0.109	0.109667	0.456	0.438	0.434	0.442667
	2 days, 20:40:00	30.6	0.474	0.501	0.489	0.488	0.524	0.542	0.538	0.534667	0.526	0.491	0.504	0.507	0.106	0.105	0.107	0.106	0.228	0.216	0.204	0.216	0.108	0.111	0.109	0.109333	0.454	0.437	0.435	0.442
	2 days, 20:50:00	30.6	0.476	0.495	0.493	0.488	0.527	0.541	0.539	0.535667	0.528	0.5	0.502	0.51	0.106	0.105	0.107	0.106	0.228	0.217	0.205	0.216667	0.107	0.112	0.109	0.109333	0.457	0.437	0.434	0.442667
	2 days, 21:00:00	30.6	0.475	0.497	0.495	0.489	0.533	0.54	0.545	0.539333	0.525	0.495	0.503	0.507667	0.106	0.105	0.107	0.106	0.229	0.217	0.204	0.216667	0.108	0.112	0.109	0.109667	0.457	0.436	0.434	0.442333
	2 days, 21:10:00	30.6	0.476	0.501	0.494	0.490333	0.536	0.545	0.54	0.540333	0.526	0.496	0.503	0.508333	0.106	0.105	0.107	0.106	0.228	0.222	0.208	0.219333	0.109	0.113	0.109	0.110333	0.457	0.436	0.434	0.442333
	2 days, 21:20:00	30.6	0.474	0.501	0.493	0.489333	0.532	0.552	0.536	0.54	0.515	0.496	0.505	0.505333	0.106	0.105	0.108	0.106333	0.229	0.217	0.206	0.217333	0.106	0.112	0.109	0.109	0.452	0.436	0.434	0.440667
	2 days, 21:30:00	30.6	0.476	0.502	0.494	0.490667	0.537	0.55	0.54	0.542333	0.512	0.49	0.506	0.502667	0.106	0.105	0.107	0.106	0.228	0.218	0.205	0.217	0.109	0.111	0.108	0.109333	0.457	0.435	0.435	0.442333
	2 days, 21:40:00	30.6	0.476	0.503	0.498	0.492333	0.536	0.537	0.541	0.538	0.513	0.491	0.504	0.502667	0.106	0.105	0.107	0.106	0.228	0.217	0.207	0.217333	0.107	0.111	0.108	0.108667	0.451	0.436	0.435	0.440667
	2 days, 21:50:00	30.6	0.473	0.501	0.497	0.490333	0.527	0.533	0.532	0.530667	0.515	0.495	0.508	0.506	0.106	0.105	0.107	0.106	0.227	0.217	0.204	0.216	0.107	0.113	0.108	0.109333	0.451	0.436	0.433	0.44
	2 days, 22:00:00	30.6	0.476	0.501	0.497	0.491333	0.533	0.539	0.535	0.535667	0.514	0.491	0.506	0.503667	0.106	0.105	0.107	0.106	0.228	0.218	0.205	0.217	0.107	0.112	0.11	0.109667	0.451	0.437	0.435	0.441
	2 days, 22:10:00	30.6	0.478	0.504	0.497	0.493	0.532	0.543	0.534	0.536333	0.512	0.493	0.508	0.504333	0.106	0.105	0.107	0.106	0.228	0.217	0.204	0.216333	0.108	0.111	0.109	0.109333	0.451	0.437	0.436	0.441333
	2 days, 22:20:00	30.6	0.475	0.499	0.498	0.490667	0.53	0.539	0.532	0.533667	0.515	0.491	0.509	0.505	0.106	0.105	0.107	0.106	0.227	0.217	0.205	0.216333	0.107	0.112	0.108	0.109	0.452	0.437	0.436	0.441667
	2 days, 22:30:00	30.6	0.478	0.506	0.5	0.494667	0.53	0.539	0.532	0.533667	0.512	0.493	0.51	0.505	0.106	0.105	0.108	0.106333	0.229	0.218	0.204	0.217	0.106	0.112	0.108	0.108667	0.451	0.436	0.435	0.440667
	2 days, 22:40:00	30.6	0.48	0.509	0.498	0.495667	0.533	0.531	0.536	0.533333	0.511	0.489	0.51	0.503333	0.106	0.105	0.107	0.106	0.227	0.217	0.207	0.217	0.108	0.111	0.108	0.109	0.449	0.437	0.437	0.441
	2 days, 22:50:00	30.6	0.479	0.506	0.497	0.494	0.529	0.533	0.534	0.532	0.51	0.49	0.512	0.504	0.106	0.105	0.107	0.106	0.23	0.218	0.203	0.217	0.108	0.112	0.109	0.109667	0.453	0.436	0.437	0.442
	2 days, 23:00:00	30.6	0.48	0.508	0.499	0.495667	0.528	0.532	0.532	0.530667	0.512	0.49	0.509	0.503667	0.106	0.105	0.107	0.106	0.226	0.218	0.206	0.216667	0.107	0.111	0.109	0.109	0.452	0.438	0.438	0.442667
	2 days, 23:10:00	30.6	0.477	0.509	0.497	0.494333	0.528	0.531	0.528	0.529	0.514	0.495	0.509	0.506	0.106	0.105	0.107	0.106	0.23	0.219	0.207	0.218667	0.107	0.112	0.107	0.108667	0.448	0.437	0.441	0.442
	2 days, 23:20:00	30.6	0.48	0.507	0.501	0.496	0.529	0.531	0.532	0.530667	0.513	0.492	0.51	0.505	0.106	0.105	0.107	0.106	0.228	0.218	0.205	0.217	0.107	0.11	0.108	0.108333	0.45	0.439	0.44	0.443
	2 days, 23:30:00	30.6	0.482	0.51	0.501	0.497667	0.533	0.536	0.54	0.536333	0.517	0.492	0.511	0.506667	0.106	0.105	0.107	0.106	0.229	0.215	0.206	0.216667	0.107	0.111	0.108	0.108667	0.452	0.438	0.442	0.444
	2 days, 23:40:00	30.6	0.481	0.511	0.506	0.499333	0.529	0.529	0.547	0.535	0.516	0.491	0.509	0.505333	0.106	0.105	0.107	0.106	0.231	0.218	0.205	0.218	0.107	0.112	0.108	0.109	0.452	0.438	0.441	0.443667
	2 days, 23:50:00	30.5	0.482	0.513	0.507	0.500667	0.529	0.534	0.553	0.538667	0.518	0.487	0.511	0.505333	0.106	0.105	0.107	0.106	0.226	0.218	0.206	0.216667	0.107	0.111	0.107	0.108333	0.45	0.437	0.444	0.443667
	3 days, 0:00:00	30.6	0.481	0.514	0.508	0.501	0.533	0.527	0.551	0.537	0.516	0.494	0.512	0.507333	0.106	0.105	0.107	0.106	0.225	0.219	0.204	0.216	0.106	0.111	0.107	0.108	0.457	0.429	0.443	0.443

## Sheet: Fig. 3D
Oxa1	R1					R2					R3					Oxa1
	not inserted	inserted	total	% inserted		not inserted	inserted	total	% inserted		not inserted	inserted	total	% inserted		MEAN	ST.DEV.
YPH499	1.02931e+07	9.86752e+06	2.01606e+07	0.489446		3.61395e+07	3.09553e+07	6.70947e+07	0.461367		2.98481e+07	8.22856e+06	3.80767e+07	0.216105		0.388973	0.122772
doxa1-Emc	2.32534e+07	4.75102e+06	2.80044e+07	0.169652		2.20411e+07	5.88358e+06	2.79247e+07	0.210694		1.73437e+07	942391	1.82861e+07	0.051536		0.143961	0.0674679
doxa1	654592		654592	0		889124		889124	0		2.74571e+06		2.74571e+06	0		0	0
doxa1-Oxa1						2.41156e+07	5.53745e+06	2.9653e+07	0.186742		1.1419e+07	5.76303e+06	1.7182e+07	0.33541		0.261076	0.0743342
Su9(1-112)	R1					R2					R3					Su9(1-112)
	not inserted	inserted	total	% inserted		not inserted	inserted	total	% inserted		not inserted	inserted	total	% inserted		MEAN	ST.DEV.
YPH499	2.42368e+07	1.33971e+07	3.76338e+07	0.355985		5.99715e+07	2.1676e+07	8.16475e+07	0.265483		3.68647e+07	1.13856e+07	4.82503e+07	0.235969		0.285812	0.0510615
doxa1-Emc	3.71474e+07	8.14563e+06	4.5293e+07	0.179843		5.36736e+07	6.89621e+06	6.05698e+07	0.113856		3.6596e+07	1.2765e+06	3.78725e+07	0.0337052		0.109135	0.0597538
doxa1	1.7059e+06		1.7059e+06	0		2.82951e+06		2.82951e+06	0		9.44483e+06		9.44483e+06	0		0	0
doxa1-Oxa1						4.2861e+07	3.22011e+06	4.60811e+07	0.0698791		6.02772e+07	1.84589e+07	7.87361e+07	0.23444		0.10144	0.0822804
K80N	R1					R2					R3					K80N
	not inserted	inserted	total	% inserted		not inserted	inserted	total	% inserted		not inserted	inserted	total	% inserted		MEAN	ST.DEV.
YPH499	1.07621e+07	3.28641e+06	1.40485e+07	0.233933		1.26136e+06	725221	1.98658e+06	0.36506		5.16489e+06	1.65763e+06	6.82252e+06	0.242964		0.280653	0.0597991
doxa1-Emc	1.24318e+07	1.63125e+06	1.40631e+07	0.115995		8.47799e+06	417073	8.89506e+06	0.0468882		5.61665e+06	260805	5.87745e+06	0.0443739		0.0690857	0.0331858
doxa1	827495	0	827495	0		654639	39690.4	694329	0.0571637		361439	26983.7	388422	0.0694699		0.0422112	0.0302677
doxa1-Oxa1	1.05446e+07	353698	1.08983e+07	0.0324543		4.64192e+06	358139	5.00006e+06	0.071627		2.82982e+06	348903	3.17872e+06	0.109762		0.0712811	0.0315617
K80N	R1					R2					R3					K80N
	not inserted	inserted	total	% inserted		not inserted	inserted	total	% inserted		not inserted	inserted	total	% inserted		MEAN	ST.DEV.
YPH499	4.29415e+07	270977	4.32125e+07	0.00627081		2.82838e+07	203121	2.8487e+07	0.0071303		1.42483e+07	193117	1.44414e+07	0.0133725		0.00892453	0.00316469
doxa1-Emc	2.28423e+07	2.2826e+06	2.51249e+07	0.0908503		1.42679e+07	886905	1.51548e+07	0.058523		6.74202e+06	322200	7.06422e+06	0.0456101		0.0649944	0.0190277
doxa1	7.30119e+06	0	7.30119e+06	0		9.95558e+06	96987.6	1.00526e+07	0.00964804		1.31795e+06	46683.7	1.36464e+06	0.0342096		0.0146192	0.0144016
doxa1-Oxa1	2.76896e+07	235623	2.79252e+07	0.00843763		8.33624e+06	169490	8.50573e+06	0.0199266		4.31581e+06	93398	4.40921e+06	0.0211825		0.0165156	0.00573493

## Sheet: Fig. 4H
		R1			R2			R3
Strain		A705-blank	R1-VAO	% R1	A705-blank	R2-VAO	% R2	A705-blank	R3-VAO	% R3	MEAN	ST.DEV.
WT	untreated	0.8964	0.4893	1	0.6751	0.3281	1	1.2278	0.7671	1	1	0
	oligomycin	0.4071			0.347			0.4607
	boiled	0.1317			0.1392			0.129
Δoxa1 + mito-EMC	untreated	0.6067	0.2975	0.608011	0.4816	0.1418	0.432185	0.5438	0.222	0.289402	0.443199	0.130305
	oligomycin	0.3092			0.3398			0.3218
	boiled	0.1399			0.1289			0.1372
Δoxa1	untreated	0.2143	-0.0714	-0.145923	0.2084	-0.0772	-0.235294	0.2051	-0.0976	-0.127232	-0.169483	0.0471568
	oligomycin	0.2857			0.2856			0.3027
	boiled	0.1523			0.1503			0.1434
Δoxa1 + Oxa1	untreated	1.03	0.586	1.19763	0.9439	0.5226	1.59281	1.1671	0.7292	0.950593	1.24701	0.264498
	oligomycin	0.444			0.4213			0.4379
	boiled	0.1506			0.1364			0.1221
	untreated: untreated samples
	oligomycin: samples treated with 70 µg/ml oligomycin to inhibit FO/F1-ATPase
	boiled: samples boiled at 96°C for 2 min to assess phosphate background (not used for calculation)

## Sheet: Fig. S3C
Strain	Time	Atp9 oligomer	Cyt B	assembled Atp9 (relative to Cyt B)
WT	0	3.61086e+06	2.18362e+06	1.65361
	10	3.67289e+06	1.89986e+06	1.93325
	30	5.97106e+06	2.05116e+06	2.91107
Δoxa1 + mito-EMC	0	802312	2.35569e+06	0.340585
	10	649876	1.7946e+06	0.362129
	30	843121	1.58288e+06	0.53265
Δoxa1 + Oxa1	0	1.35392e+06	1.19743e+06	1.13068
	10	1.18539e+06	786509	1.50715
	30	1.96558e+06	766719	2.56362
